# Supplementary material for: Two Paenibacillus spp. strains promote grapevine wood degradation by the fungus Fomitiporia mediterranea: from degradation experiments to genome analyses
Source: Sci Rep. 2024 Jul 9;14:15779. doi: 10.1038/s41598-024-66620-x (PMC11233627; doi:10.1038/s41598-024-66620-x)
Supplement: Supplementary file 3 — Supplementary Information 3. [file 41598_2024_66620_MOESM3_ESM.xlsx]

## Sheet: Haidar et al
	Supplemenray data		Haidar et al

## Sheet: Table S1
Category	Subcategory	Subsystem	Role	Features
Cofactors, Vitamins, Prosthetic Groups, Pigments	Biotin	Biotin biosynthesis	Long-chain-fatty-acid--CoA ligase (EC 6.2.1.3)	fig|6666666.562731.peg.5426, fig|6666666.562731.peg.5636
Cofactors, Vitamins, Prosthetic Groups, Pigments	Biotin	Biotin biosynthesis	Substrate-specific component BioY of biotin ECF transporter	fig|6666666.562731.peg.1670
Cofactors, Vitamins, Prosthetic Groups, Pigments	Biotin	Biotin biosynthesis	Biotin operon repressor	fig|6666666.562731.peg.4419
Cofactors, Vitamins, Prosthetic Groups, Pigments	Biotin	Biotin biosynthesis Experimental	Competence protein F homolog, phosphoribosyltransferase domain	fig|6666666.562731.peg.4561
Cofactors, Vitamins, Prosthetic Groups, Pigments	Cofactors, Vitamins, Prosthetic Groups, Pigments - no subcategory	Thiamin biosynthesis	Hydroxymethylpyrimidine ABC transporter, substrate-binding component	fig|6666666.562731.peg.5500
Cofactors, Vitamins, Prosthetic Groups, Pigments	Cofactors, Vitamins, Prosthetic Groups, Pigments - no subcategory	Thiamin biosynthesis	Glycine oxidase ThiO (EC 1.4.3.19)	fig|6666666.562731.peg.4162
Cofactors, Vitamins, Prosthetic Groups, Pigments	Cofactors, Vitamins, Prosthetic Groups, Pigments - no subcategory	Thiamin biosynthesis	Thiamin pyrophosphokinase (EC 2.7.6.2)	fig|6666666.562731.peg.4156
Cofactors, Vitamins, Prosthetic Groups, Pigments	Cofactors, Vitamins, Prosthetic Groups, Pigments - no subcategory	Thiamin biosynthesis	Transmembrane component YkoC of energizing module of thiamin-regulated ECF transporter for HydroxyMethylPyrimidine	fig|6666666.562731.peg.5490
Cofactors, Vitamins, Prosthetic Groups, Pigments	Cofactors, Vitamins, Prosthetic Groups, Pigments - no subcategory	Thiamin biosynthesis	1-deoxy-D-xylulose 5-phosphate synthase (EC 2.2.1.7)	fig|6666666.562731.peg.3252
Cofactors, Vitamins, Prosthetic Groups, Pigments	Cofactors, Vitamins, Prosthetic Groups, Pigments - no subcategory	Thiamin biosynthesis	Hydroxymethylpyrimidine ABC transporter, ATPase component	fig|6666666.562731.peg.4220, fig|6666666.562731.peg.5497, fig|6666666.562731.peg.5662, fig|6666666.562731.peg.6471
Cofactors, Vitamins, Prosthetic Groups, Pigments	Cofactors, Vitamins, Prosthetic Groups, Pigments - no subcategory	Thiamin biosynthesis	Substrate-specific component YkoE of thiamin-regulated ECF transporter for HydroxyMethylPyrimidine	fig|6666666.562731.peg.5492
Cofactors, Vitamins, Prosthetic Groups, Pigments	Cofactors, Vitamins, Prosthetic Groups, Pigments - no subcategory	Thiamin biosynthesis	Hydroxymethylpyrimidine ABC transporter, transmembrane component	fig|6666666.562731.peg.4219, fig|6666666.562731.peg.5498, fig|6666666.562731.peg.5663, fig|6666666.562731.peg.6472
Cofactors, Vitamins, Prosthetic Groups, Pigments	Cofactors, Vitamins, Prosthetic Groups, Pigments - no subcategory	Thiamin biosynthesis	Thiamin-phosphate pyrophosphorylase (EC 2.5.1.3)	fig|6666666.562731.peg.5503
Cofactors, Vitamins, Prosthetic Groups, Pigments	Cofactors, Vitamins, Prosthetic Groups, Pigments - no subcategory	Thiamin biosynthesis	Hydroxyethylthiazole kinase (EC 2.7.1.50)	fig|6666666.562731.peg.5501
Cofactors, Vitamins, Prosthetic Groups, Pigments	Cofactors, Vitamins, Prosthetic Groups, Pigments - no subcategory	Thiamin biosynthesis	Sulfur carrier protein ThiS	fig|6666666.562731.peg.4161
Cofactors, Vitamins, Prosthetic Groups, Pigments	Quinone cofactors	Menaquinone and Phylloquinone Biosynthesis	2-heptaprenyl-1,4-naphthoquinone methyltransferase (EC 2.1.1.163)	fig|6666666.562731.peg.962
Cofactors, Vitamins, Prosthetic Groups, Pigments	Quinone cofactors	Menaquinone and Phylloquinone Biosynthesis	Ubiquinone/menaquinone biosynthesis methyltransferase UbiE (EC 2.1.1.-)	fig|6666666.562731.peg.962
Cofactors, Vitamins, Prosthetic Groups, Pigments	Tetrapyrroles	Cobalamin synthesis	L-threonine 3-O-phosphate decarboxylase (EC 4.1.1.81)	fig|6666666.562731.peg.2944
Cofactors, Vitamins, Prosthetic Groups, Pigments	Tetrapyrroles	Cobalamin synthesis	Adenosylcobinamide-phosphate guanylyltransferase (EC 2.7.7.62)	fig|6666666.562731.peg.2935
Cofactors, Vitamins, Prosthetic Groups, Pigments	Tetrapyrroles	Cobalamin synthesis	Cobyric acid synthase (EC 6.3.5.10)	fig|6666666.562731.peg.2933
Cofactors, Vitamins, Prosthetic Groups, Pigments	Tetrapyrroles	Cobalamin synthesis	Cobalt-precorrin-3b C17-methyltransferase	fig|6666666.562731.peg.333, fig|6666666.562731.peg.1046
Cofactors, Vitamins, Prosthetic Groups, Pigments	Tetrapyrroles	Cobalamin synthesis	Nicotinate-nucleotide--dimethylbenzimidazole phosphoribosyltransferase (EC 2.4.2.21)	fig|6666666.562731.peg.2936
Cofactors, Vitamins, Prosthetic Groups, Pigments	Tetrapyrroles	Cobalamin synthesis	Adenosylcobinamide-phosphate synthase (EC 6.3.1.10)	fig|6666666.562731.peg.2942
Cofactors, Vitamins, Prosthetic Groups, Pigments	Tetrapyrroles	Cobalamin synthesis	Alpha-ribazole-5'-phosphate phosphatase (EC 3.1.3.73)	fig|6666666.562731.peg.2941
Cofactors, Vitamins, Prosthetic Groups, Pigments	Tetrapyrroles	Cobalamin synthesis	Cobalamin synthase (EC 2.7.8.26)	fig|6666666.562731.peg.2934
Cofactors, Vitamins, Prosthetic Groups, Pigments	Tetrapyrroles	Cobalamin synthesis	Adenosylcobinamide kinase (EC 2.7.1.156)	fig|6666666.562731.peg.2935
Cofactors, Vitamins, Prosthetic Groups, Pigments	Riboflavin, FMN, FAD	riboflavin to FAD	FMN adenylyltransferase (EC 2.7.7.2)	fig|6666666.562731.peg.2100
Cofactors, Vitamins, Prosthetic Groups, Pigments	Riboflavin, FMN, FAD	riboflavin to FAD	Riboflavin synthase eubacterial/eukaryotic (EC 2.5.1.9)	fig|6666666.562731.peg.3115
Cofactors, Vitamins, Prosthetic Groups, Pigments	Riboflavin, FMN, FAD	riboflavin to FAD	Riboflavin kinase (EC 2.7.1.26)	fig|6666666.562731.peg.2100
Cofactors, Vitamins, Prosthetic Groups, Pigments	Riboflavin, FMN, FAD	riboflavin to FAD	3,4-dihydroxy-2-butanone 4-phosphate synthase (EC 4.1.99.12)	fig|6666666.562731.peg.3114
Cofactors, Vitamins, Prosthetic Groups, Pigments	Riboflavin, FMN, FAD	Flavodoxin	Flavodoxin	fig|6666666.562731.peg.4360
Cofactors, Vitamins, Prosthetic Groups, Pigments	Riboflavin, FMN, FAD	Flavodoxin	Flavodoxin 2	fig|6666666.562731.peg.706, fig|6666666.562731.peg.1707
Cofactors, Vitamins, Prosthetic Groups, Pigments	Riboflavin, FMN, FAD	Riboflavin, FMN and FAD metabolism	FMN adenylyltransferase (EC 2.7.7.2)	fig|6666666.562731.peg.2100
Cofactors, Vitamins, Prosthetic Groups, Pigments	Riboflavin, FMN, FAD	Riboflavin, FMN and FAD metabolism	Riboflavin synthase eubacterial/eukaryotic (EC 2.5.1.9)	fig|6666666.562731.peg.3115
Cofactors, Vitamins, Prosthetic Groups, Pigments	Riboflavin, FMN, FAD	Riboflavin, FMN and FAD metabolism	Diaminohydroxyphosphoribosylaminopyrimidine deaminase (EC 3.5.4.26)	fig|6666666.562731.peg.3116
Cofactors, Vitamins, Prosthetic Groups, Pigments	Riboflavin, FMN, FAD	Riboflavin, FMN and FAD metabolism	6,7-dimethyl-8-ribityllumazine synthase (EC 2.5.1.78)	fig|6666666.562731.peg.3113
Cofactors, Vitamins, Prosthetic Groups, Pigments	Riboflavin, FMN, FAD	Riboflavin, FMN and FAD metabolism	5-amino-6-(5-phosphoribosylamino)uracil reductase (EC 1.1.1.193)	fig|6666666.562731.peg.3116
Cofactors, Vitamins, Prosthetic Groups, Pigments	Riboflavin, FMN, FAD	Riboflavin, FMN and FAD metabolism	Riboflavin kinase (EC 2.7.1.26)	fig|6666666.562731.peg.2100
Cofactors, Vitamins, Prosthetic Groups, Pigments	Riboflavin, FMN, FAD	Riboflavin, FMN and FAD metabolism	GTP cyclohydrolase II (EC 3.5.4.25)	fig|6666666.562731.peg.3114, fig|6666666.562731.peg.4803
Cofactors, Vitamins, Prosthetic Groups, Pigments	Riboflavin, FMN, FAD	Riboflavin, FMN and FAD metabolism	3,4-dihydroxy-2-butanone 4-phosphate synthase (EC 4.1.99.12)	fig|6666666.562731.peg.3114
Cofactors, Vitamins, Prosthetic Groups, Pigments	Pyridoxine	Pyridoxin (Vitamin B6) Biosynthesis	D-3-phosphoglycerate dehydrogenase (EC 1.1.1.95)	fig|6666666.562731.peg.1091, fig|6666666.562731.peg.1741, fig|6666666.562731.peg.4491, fig|6666666.562731.peg.5099
Cofactors, Vitamins, Prosthetic Groups, Pigments	Pyridoxine	Pyridoxin (Vitamin B6) Biosynthesis	4-hydroxythreonine-4-phosphate dehydrogenase (EC 1.1.1.262)	fig|6666666.562731.peg.431
Cofactors, Vitamins, Prosthetic Groups, Pigments	Pyridoxine	Pyridoxin (Vitamin B6) Biosynthesis	Pyridoxamine 5'-phosphate oxidase (EC 1.4.3.5)	fig|6666666.562731.peg.2795, fig|6666666.562731.peg.3434, fig|6666666.562731.peg.6811
Cofactors, Vitamins, Prosthetic Groups, Pigments	Pyridoxine	Pyridoxin (Vitamin B6) Biosynthesis	Phosphoserine aminotransferase (EC 2.6.1.52)	fig|6666666.562731.peg.2569
Cofactors, Vitamins, Prosthetic Groups, Pigments	Pyridoxine	Pyridoxin (Vitamin B6) Biosynthesis	NAD-dependent glyceraldehyde-3-phosphate dehydrogenase (EC 1.2.1.12)	fig|6666666.562731.peg.405
Cofactors, Vitamins, Prosthetic Groups, Pigments	Pyridoxine	Pyridoxin (Vitamin B6) Biosynthesis	1-deoxy-D-xylulose 5-phosphate synthase (EC 2.2.1.7)	fig|6666666.562731.peg.3252
Cofactors, Vitamins, Prosthetic Groups, Pigments	Pyridoxine	Pyridoxin(Vitamin B6) Degradation Pathway	Hypothetical NagD-like phosphatase	fig|6666666.562731.peg.4183
Cofactors, Vitamins, Prosthetic Groups, Pigments	NAD and NADP	NAD and NADP cofactor biosynthesis global	Quinolinate synthetase (EC 2.5.1.72)	fig|6666666.562731.peg.831
Cofactors, Vitamins, Prosthetic Groups, Pigments	NAD and NADP	NAD and NADP cofactor biosynthesis global	Quinolinate phosphoribosyltransferase [decarboxylating] (EC 2.4.2.19)	fig|6666666.562731.peg.833
Cofactors, Vitamins, Prosthetic Groups, Pigments	NAD and NADP	NAD and NADP cofactor biosynthesis global	NAD kinase (EC 2.7.1.23)	fig|6666666.562731.peg.5948
Cofactors, Vitamins, Prosthetic Groups, Pigments	NAD and NADP	NAD and NADP cofactor biosynthesis global	N-Ribosylnicotinamide phosphorylase (EC 2.4.2.1)	fig|6666666.562731.peg.3219, fig|6666666.562731.peg.5712
Cofactors, Vitamins, Prosthetic Groups, Pigments	NAD and NADP	NAD and NADP cofactor biosynthesis global	Predicted N-ribosylNicotinamide CRP-like regulator	fig|6666666.562731.peg.1701, fig|6666666.562731.peg.4917
Cofactors, Vitamins, Prosthetic Groups, Pigments	NAD and NADP	NAD and NADP cofactor biosynthesis global	ADP-ribose pyrophosphatase (EC 3.6.1.13)	fig|6666666.562731.peg.2064, fig|6666666.562731.peg.3225, fig|6666666.562731.peg.5280
Cofactors, Vitamins, Prosthetic Groups, Pigments	NAD and NADP	NAD and NADP cofactor biosynthesis global	Niacin transporter NiaP	fig|6666666.562731.peg.3355
Cofactors, Vitamins, Prosthetic Groups, Pigments	NAD and NADP	NAD and NADP cofactor biosynthesis global	NAD synthetase (EC 6.3.1.5)	fig|6666666.562731.peg.677
Cofactors, Vitamins, Prosthetic Groups, Pigments	NAD and NADP	NAD and NADP cofactor biosynthesis global	L-aspartate oxidase (EC 1.4.3.16)	fig|6666666.562731.peg.832
Cofactors, Vitamins, Prosthetic Groups, Pigments	NAD and NADP	NAD and NADP cofactor biosynthesis global	Nicotinate-nucleotide adenylyltransferase (EC 2.7.7.18)	fig|6666666.562731.peg.3753
Cofactors, Vitamins, Prosthetic Groups, Pigments	NAD and NADP	NAD and NADP cofactor biosynthesis global	Nicotinamidase (EC 3.5.1.19)	fig|6666666.562731.peg.2063
Cofactors, Vitamins, Prosthetic Groups, Pigments	Folate and pterines	Folate biosynthesis cluster	Dihydropteroate synthase (EC 2.5.1.15)	fig|6666666.562731.peg.841
Cofactors, Vitamins, Prosthetic Groups, Pigments	Folate and pterines	Folate biosynthesis cluster	tRNA(Ile)-lysidine synthetase (EC 6.3.4.19)	fig|6666666.562731.peg.828
Cofactors, Vitamins, Prosthetic Groups, Pigments	Folate and pterines	Folate biosynthesis cluster	Hypoxanthine-guanine phosphoribosyltransferase (EC 2.4.2.8)	fig|6666666.562731.peg.829
Cofactors, Vitamins, Prosthetic Groups, Pigments	Folate and pterines	Folate biosynthesis cluster	Aspartate 1-decarboxylase (EC 4.1.1.11)	fig|6666666.562731.peg.4416
Cofactors, Vitamins, Prosthetic Groups, Pigments	Folate and pterines	Folate biosynthesis cluster	Cell division protein FtsH (EC 3.4.24.-)	fig|6666666.562731.peg.4355
Cofactors, Vitamins, Prosthetic Groups, Pigments	Folate and pterines	Folate biosynthesis cluster	GTP cyclohydrolase I (EC 3.5.4.16) type 1	fig|6666666.562731.peg.666
Cofactors, Vitamins, Prosthetic Groups, Pigments	Folate and pterines	Folate biosynthesis cluster	Pantoate--beta-alanine ligase (EC 6.3.2.1)	fig|6666666.562731.peg.4417
Cofactors, Vitamins, Prosthetic Groups, Pigments	Folate and pterines	Folate biosynthesis cluster	2-amino-4-hydroxy-6-hydroxymethyldihydropteridine pyrophosphokinase (EC 2.7.6.3)	fig|6666666.562731.peg.843
Cofactors, Vitamins, Prosthetic Groups, Pigments	Folate and pterines	Folate biosynthesis cluster	Dihydroneopterin aldolase (EC 4.1.2.25)	fig|6666666.562731.peg.842
Cofactors, Vitamins, Prosthetic Groups, Pigments	Folate and pterines	Folate Biosynthesis	Aminodeoxychorismate lyase (EC 4.1.3.38)	fig|6666666.562731.peg.840
Cofactors, Vitamins, Prosthetic Groups, Pigments	Folate and pterines	Folate Biosynthesis	Folylpolyglutamate synthase (EC 6.3.2.17)	fig|6666666.562731.peg.6267
Cofactors, Vitamins, Prosthetic Groups, Pigments	Folate and pterines	Folate Biosynthesis	Dihydropteroate synthase (EC 2.5.1.15)	fig|6666666.562731.peg.841
Cofactors, Vitamins, Prosthetic Groups, Pigments	Folate and pterines	Folate Biosynthesis	5-formyltetrahydrofolate cyclo-ligase (EC 6.3.3.2)	fig|6666666.562731.peg.5044
Cofactors, Vitamins, Prosthetic Groups, Pigments	Folate and pterines	Folate Biosynthesis	Dihydrofolate reductase (EC 1.5.1.3)	fig|6666666.562731.peg.20, fig|6666666.562731.peg.4147
Cofactors, Vitamins, Prosthetic Groups, Pigments	Folate and pterines	Folate Biosynthesis	Dihydrofolate synthase (EC 6.3.2.12)	fig|6666666.562731.peg.6267
Cofactors, Vitamins, Prosthetic Groups, Pigments	Folate and pterines	Folate Biosynthesis	GTP cyclohydrolase I (EC 3.5.4.16) type 1	fig|6666666.562731.peg.666
Cofactors, Vitamins, Prosthetic Groups, Pigments	Folate and pterines	Folate Biosynthesis	Para-aminobenzoate synthase, aminase component (EC 2.6.1.85)	fig|6666666.562731.peg.838
Cofactors, Vitamins, Prosthetic Groups, Pigments	Folate and pterines	Folate Biosynthesis	Thymidylate synthase (EC 2.1.1.45)	fig|6666666.562731.peg.4148
Cofactors, Vitamins, Prosthetic Groups, Pigments	Folate and pterines	Folate Biosynthesis	2-amino-4-hydroxy-6-hydroxymethyldihydropteridine pyrophosphokinase (EC 2.7.6.3)	fig|6666666.562731.peg.843
Cofactors, Vitamins, Prosthetic Groups, Pigments	Folate and pterines	Folate Biosynthesis	Dihydroneopterin aldolase (EC 4.1.2.25)	fig|6666666.562731.peg.842
Cofactors, Vitamins, Prosthetic Groups, Pigments	Folate and pterines	Folate Biosynthesis	Para-aminobenzoate synthase, amidotransferase component (EC 2.6.1.85)	fig|6666666.562731.peg.839
Cofactors, Vitamins, Prosthetic Groups, Pigments	Folate and pterines	5-FCL-like protein	Alcohol dehydrogenase (EC 1.1.1.1)	fig|6666666.562731.peg.1459, fig|6666666.562731.peg.1835, fig|6666666.562731.peg.3301, fig|6666666.562731.peg.3894, fig|6666666.562731.peg.4246, fig|6666666.562731.peg.5466
Cofactors, Vitamins, Prosthetic Groups, Pigments	Folate and pterines	5-FCL-like protein	Isocitrate dehydrogenase [NADP] (EC 1.1.1.42)	fig|6666666.562731.peg.2450
Cofactors, Vitamins, Prosthetic Groups, Pigments	Folate and pterines	5-FCL-like protein	Formyltetrahydrofolate deformylase (EC 3.5.1.10)	fig|6666666.562731.peg.2969
Cofactors, Vitamins, Prosthetic Groups, Pigments	Folate and pterines	5-FCL-like protein	5-formyltetrahydrofolate cyclo-ligase (EC 6.3.3.2)	fig|6666666.562731.peg.5044
Cofactors, Vitamins, Prosthetic Groups, Pigments	Folate and pterines	5-FCL-like protein	Dihydrofolate reductase (EC 1.5.1.3)	fig|6666666.562731.peg.20, fig|6666666.562731.peg.4147
Cofactors, Vitamins, Prosthetic Groups, Pigments	Folate and pterines	5-FCL-like protein	Serine hydroxymethyltransferase (EC 2.1.2.1)	fig|6666666.562731.peg.1419, fig|6666666.562731.peg.4603
Cofactors, Vitamins, Prosthetic Groups, Pigments	Folate and pterines	5-FCL-like protein	Methylenetetrahydrofolate dehydrogenase (NADP+) (EC 1.5.1.5)	fig|6666666.562731.peg.3257
Cofactors, Vitamins, Prosthetic Groups, Pigments	Folate and pterines	5-FCL-like protein	Phosphoribosylglycinamide formyltransferase (EC 2.1.2.2)	fig|6666666.562731.peg.519
Cofactors, Vitamins, Prosthetic Groups, Pigments	Folate and pterines	5-FCL-like protein	Phosphoribosylaminoimidazolecarboxamide formyltransferase (EC 2.1.2.3)	fig|6666666.562731.peg.520
Cofactors, Vitamins, Prosthetic Groups, Pigments	Folate and pterines	5-FCL-like protein	Thiamin-phosphate pyrophosphorylase (EC 2.5.1.3)	fig|6666666.562731.peg.5503
Cofactors, Vitamins, Prosthetic Groups, Pigments	Folate and pterines	5-FCL-like protein	5,10-methylenetetrahydrofolate reductase (EC 1.5.1.20)	fig|6666666.562731.peg.3405
Cofactors, Vitamins, Prosthetic Groups, Pigments	Folate and pterines	5-FCL-like protein	Dihydrolipoamide acetyltransferase component of pyruvate dehydrogenase complex (EC 2.3.1.12)	fig|6666666.562731.peg.4150
Cofactors, Vitamins, Prosthetic Groups, Pigments	Folate and pterines	5-FCL-like protein	Dihydrolipoamide dehydrogenase (EC 1.8.1.4)	fig|6666666.562731.peg.3888
Cofactors, Vitamins, Prosthetic Groups, Pigments	Folate and pterines	5-FCL-like protein	Hydroxyethylthiazole kinase (EC 2.7.1.50)	fig|6666666.562731.peg.5501
Cofactors, Vitamins, Prosthetic Groups, Pigments	Lipoic acid	Lipoic acid metabolism	Lipoate-protein ligase A	fig|6666666.562731.peg.665, fig|6666666.562731.peg.2945
Cofactors, Vitamins, Prosthetic Groups, Pigments	Coenzyme A	Coenzyme A Biosynthesis cluster	3-methyl-2-oxobutanoate hydroxymethyltransferase (EC 2.1.2.11)	fig|6666666.562731.peg.4418
Cofactors, Vitamins, Prosthetic Groups, Pigments	Coenzyme A	Coenzyme A Biosynthesis cluster	Pantoate--beta-alanine ligase (EC 6.3.2.1)	fig|6666666.562731.peg.4417
Cofactors, Vitamins, Prosthetic Groups, Pigments	Coenzyme A	Coenzyme A Biosynthesis cluster	Pantothenate kinase type III, CoaX-like (EC 2.7.1.33)	fig|6666666.562731.peg.834
Cofactors, Vitamins, Prosthetic Groups, Pigments	Coenzyme A	Coenzyme A Biosynthesis cluster	Aspartate 1-decarboxylase (EC 4.1.1.11)	fig|6666666.562731.peg.4416
Cofactors, Vitamins, Prosthetic Groups, Pigments	Coenzyme A	Coenzyme A Biosynthesis	3-methyl-2-oxobutanoate hydroxymethyltransferase (EC 2.1.2.11)	fig|6666666.562731.peg.4418
Cofactors, Vitamins, Prosthetic Groups, Pigments	Coenzyme A	Coenzyme A Biosynthesis	Pantothenate kinase (EC 2.7.1.33)	fig|6666666.562731.peg.2669
Cofactors, Vitamins, Prosthetic Groups, Pigments	Coenzyme A	Coenzyme A Biosynthesis	Dephospho-CoA kinase (EC 2.7.1.24)	fig|6666666.562731.peg.2436
Cofactors, Vitamins, Prosthetic Groups, Pigments	Coenzyme A	Coenzyme A Biosynthesis	Pantothenate kinase type III, CoaX-like (EC 2.7.1.33)	fig|6666666.562731.peg.834
Cofactors, Vitamins, Prosthetic Groups, Pigments	Coenzyme A	Coenzyme A Biosynthesis	Aspartate 1-decarboxylase (EC 4.1.1.11)	fig|6666666.562731.peg.4416
Cofactors, Vitamins, Prosthetic Groups, Pigments	Coenzyme A	Coenzyme A Biosynthesis	2-dehydropantoate 2-reductase (EC 1.1.1.169)	fig|6666666.562731.peg.201, fig|6666666.562731.peg.551, fig|6666666.562731.peg.1302, fig|6666666.562731.peg.3660
Cofactors, Vitamins, Prosthetic Groups, Pigments	Coenzyme A	Coenzyme A Biosynthesis	Phosphopantetheine adenylyltransferase (EC 2.7.7.3)	fig|6666666.562731.peg.2203
Cofactors, Vitamins, Prosthetic Groups, Pigments	Coenzyme A	Coenzyme A Biosynthesis	Phosphopantothenoylcysteine synthetase (EC 6.3.2.5)	fig|6666666.562731.peg.3400
Cofactors, Vitamins, Prosthetic Groups, Pigments	Coenzyme A	Coenzyme A Biosynthesis	Phosphopantothenoylcysteine decarboxylase (EC 4.1.1.36)	fig|6666666.562731.peg.3400
Cofactors, Vitamins, Prosthetic Groups, Pigments	Coenzyme A	Coenzyme A Biosynthesis	Pantoate--beta-alanine ligase (EC 6.3.2.1)	fig|6666666.562731.peg.4417
Cell Wall and Capsule	Capsular and extracellular polysacchrides	dTDP-rhamnose synthesis	dTDP-4-dehydrorhamnose reductase (EC 1.1.1.133)	fig|6666666.562731.peg.4498, fig|6666666.562731.peg.6121
Cell Wall and Capsule	Capsular and extracellular polysacchrides	dTDP-rhamnose synthesis	dTDP-glucose 4,6-dehydratase (EC 4.2.1.46)	fig|6666666.562731.peg.4499, fig|6666666.562731.peg.4901
Cell Wall and Capsule	Capsular and extracellular polysacchrides	dTDP-rhamnose synthesis	dTDP-4-dehydrorhamnose 3,5-epimerase (EC 5.1.3.13)	fig|6666666.562731.peg.4500
Cell Wall and Capsule	Capsular and extracellular polysacchrides	dTDP-rhamnose synthesis	Glucose-1-phosphate thymidylyltransferase (EC 2.7.7.24)	fig|6666666.562731.peg.6074
Cell Wall and Capsule	Capsular and extracellular polysacchrides	Polysaccharide deacetylases	Peptidoglycan N-acetylglucosamine deacetylase (EC 3.5.1.-)	fig|6666666.562731.peg.938, fig|6666666.562731.peg.1787, fig|6666666.562731.peg.2280, fig|6666666.562731.peg.3831, fig|6666666.562731.peg.4128, fig|6666666.562731.peg.4487
Cell Wall and Capsule	Capsular and extracellular polysacchrides	Polysaccharide deacetylases	Polysaccharide deacetylase	fig|6666666.562731.peg.1949, fig|6666666.562731.peg.2176, fig|6666666.562731.peg.6205
Cell Wall and Capsule	Capsular and extracellular polysacchrides	Rhamnose containing glycans	UDP-glucose 4-epimerase (EC 5.1.3.2)	fig|6666666.562731.peg.5820, fig|6666666.562731.peg.6122, fig|6666666.562731.peg.6377, fig|6666666.562731.peg.6475
Cell Wall and Capsule	Capsular and extracellular polysacchrides	Rhamnose containing glycans	dTDP-4-dehydrorhamnose reductase (EC 1.1.1.133)	fig|6666666.562731.peg.4498, fig|6666666.562731.peg.6121
Cell Wall and Capsule	Capsular and extracellular polysacchrides	Rhamnose containing glycans	dTDP-glucose 4,6-dehydratase (EC 4.2.1.46)	fig|6666666.562731.peg.4499, fig|6666666.562731.peg.4901
Cell Wall and Capsule	Capsular and extracellular polysacchrides	Rhamnose containing glycans	dTDP-4-dehydrorhamnose 3,5-epimerase (EC 5.1.3.13)	fig|6666666.562731.peg.4500
Cell Wall and Capsule	Capsular and extracellular polysacchrides	Rhamnose containing glycans	Glucose-1-phosphate thymidylyltransferase (EC 2.7.7.24)	fig|6666666.562731.peg.6074
Cell Wall and Capsule	Capsular and extracellular polysacchrides	Exopolysaccharide Biosynthesis	Tyrosine-protein kinase transmembrane modulator EpsC	fig|6666666.562731.peg.5088
Cell Wall and Capsule	Capsular and extracellular polysacchrides	Exopolysaccharide Biosynthesis	Tyrosine-protein kinase EpsD (EC 2.7.10.2)	fig|6666666.562731.peg.5087
Cell Wall and Capsule	Capsular and extracellular polysacchrides	Exopolysaccharide Biosynthesis	Glycosyl transferase, group 1 family protein	fig|6666666.562731.peg.2312, fig|6666666.562731.peg.2742
Cell Wall and Capsule	Capsular and extracellular polysacchrides	Exopolysaccharide Biosynthesis	Undecaprenyl-phosphate galactosephosphotransferase (EC 2.7.8.6)	fig|6666666.562731.peg.5085
Cell Wall and Capsule	Cell Wall and Capsule - no subcategory	Murein Hydrolases	N-acetylmuramoyl-L-alanine amidase (EC 3.5.1.28)	fig|6666666.562731.peg.857, fig|6666666.562731.peg.2302, fig|6666666.562731.peg.3490, fig|6666666.562731.peg.4386, fig|6666666.562731.peg.4387, fig|6666666.562731.peg.6019, fig|6666666.562731.peg.6338, fig|6666666.562731.peg.6354
Cell Wall and Capsule	Cell Wall and Capsule - no subcategory	Murein Hydrolases	D-alanyl-D-alanine carboxypeptidase (EC 3.4.16.4)	fig|6666666.562731.peg.128, fig|6666666.562731.peg.776, fig|6666666.562731.peg.1718, fig|6666666.562731.peg.3069, fig|6666666.562731.peg.3217, fig|6666666.562731.peg.6605
Cell Wall and Capsule	Cell Wall and Capsule - no subcategory	Murein Hydrolases	Soluble lytic murein transglycosylase precursor (EC 3.2.1.-)	fig|6666666.562731.peg.3071
Cell Wall and Capsule	Cell Wall and Capsule - no subcategory	UDP-N-acetylmuramate from Fructose-6-phosphate Biosynthesis	Glucosamine-1-phosphate N-acetyltransferase (EC 2.3.1.157)	fig|6666666.562731.peg.808
Cell Wall and Capsule	Cell Wall and Capsule - no subcategory	UDP-N-acetylmuramate from Fructose-6-phosphate Biosynthesis	UDP-N-acetylglucosamine 1-carboxyvinyltransferase (EC 2.5.1.7)	fig|6666666.562731.peg.724, fig|6666666.562731.peg.3640, fig|6666666.562731.peg.4589
Cell Wall and Capsule	Cell Wall and Capsule - no subcategory	UDP-N-acetylmuramate from Fructose-6-phosphate Biosynthesis	Phosphoglucosamine mutase (EC 5.4.2.10)	fig|6666666.562731.peg.6648
Cell Wall and Capsule	Cell Wall and Capsule - no subcategory	UDP-N-acetylmuramate from Fructose-6-phosphate Biosynthesis	N-acetylglucosamine-1-phosphate uridyltransferase (EC 2.7.7.23)	fig|6666666.562731.peg.808
Cell Wall and Capsule	Cell Wall and Capsule - no subcategory	Recycling of Peptidoglycan Amino Acids	N-acetylmuramoyl-L-alanine amidase (EC 3.5.1.28)	fig|6666666.562731.peg.857, fig|6666666.562731.peg.2302, fig|6666666.562731.peg.3490, fig|6666666.562731.peg.4386, fig|6666666.562731.peg.4387, fig|6666666.562731.peg.6019, fig|6666666.562731.peg.6338, fig|6666666.562731.peg.6354
Cell Wall and Capsule	Gram-Positive cell wall components	Sortase	Sortase A, LPXTG specific	fig|6666666.562731.peg.6794
Cell Wall and Capsule	Gram-Positive cell wall components	Polyglycerolphosphate lipoteichoic acid biosynthesis	Lipoteichoic acid synthase LtaS Type IIIa	fig|6666666.562731.peg.2377
Cell Wall and Capsule	Gram-Positive cell wall components	Polyglycerolphosphate lipoteichoic acid biosynthesis	Lipoteichoic acid primase LtaP	fig|6666666.562731.peg.1847, fig|6666666.562731.peg.4789
Virulence, Disease and Defense	Bacteriocins, ribosomally synthesized antibacterial peptides	Bacitracin Stress Response	Two-component response regulator BceR	fig|6666666.562731.peg.2729
Virulence, Disease and Defense	Bacteriocins, ribosomally synthesized antibacterial peptides	Bacitracin Stress Response	Transporter LiaF	fig|6666666.562731.peg.2578, fig|6666666.562731.peg.5902
Virulence, Disease and Defense	Bacteriocins, ribosomally synthesized antibacterial peptides	Bacitracin Stress Response	Protein LiaH, similar to phage shock protein A	fig|6666666.562731.peg.5901
Virulence, Disease and Defense	Bacteriocins, ribosomally synthesized antibacterial peptides	Bacitracin Stress Response	Bacitracin export ATP-binding protein BceA	fig|6666666.562731.peg.2727
Virulence, Disease and Defense	Bacteriocins, ribosomally synthesized antibacterial peptides	Bacitracin Stress Response	Two-component sensor kinase YvcQ	fig|6666666.562731.peg.1734
Virulence, Disease and Defense	Bacteriocins, ribosomally synthesized antibacterial peptides	Bacitracin Stress Response	Bacitracin export permease protein BceB	fig|6666666.562731.peg.2726
Virulence, Disease and Defense	Bacteriocins, ribosomally synthesized antibacterial peptides	Bacitracin Stress Response	Two-component sensor histidine kinase BceS	fig|6666666.562731.peg.2728
Virulence, Disease and Defense	Resistance to antibiotics and toxic compounds	Copper homeostasis	Multicopper oxidase	fig|6666666.562731.peg.338
Virulence, Disease and Defense	Resistance to antibiotics and toxic compounds	Copper homeostasis	Copper-sensing two-component system response regulator CusR	fig|6666666.562731.peg.4158
Virulence, Disease and Defense	Resistance to antibiotics and toxic compounds	Copper homeostasis	Copper-translocating P-type ATPase (EC 3.6.3.4)	fig|6666666.562731.peg.320, fig|6666666.562731.peg.344, fig|6666666.562731.peg.1048, fig|6666666.562731.peg.6466, fig|6666666.562731.peg.6776
Virulence, Disease and Defense	Resistance to antibiotics and toxic compounds	Copper homeostasis	Multidrug resistance transporter, Bcr/CflA family	fig|6666666.562731.peg.1213, fig|6666666.562731.peg.1809
Virulence, Disease and Defense	Resistance to antibiotics and toxic compounds	Cobalt-zinc-cadmium resistance	Copper-sensing two-component system response regulator CusR	fig|6666666.562731.peg.4158
Virulence, Disease and Defense	Resistance to antibiotics and toxic compounds	Cobalt-zinc-cadmium resistance	Cobalt-zinc-cadmium resistance protein	fig|6666666.562731.peg.1196, fig|6666666.562731.peg.5878, fig|6666666.562731.peg.6808
Virulence, Disease and Defense	Resistance to antibiotics and toxic compounds	Cobalt-zinc-cadmium resistance	Transcriptional regulator, MerR family	fig|6666666.562731.peg.60, fig|6666666.562731.peg.364, fig|6666666.562731.peg.460, fig|6666666.562731.peg.1183, fig|6666666.562731.peg.1434, fig|6666666.562731.peg.1460, fig|6666666.562731.peg.1574, fig|6666666.562731.peg.1652, fig|6666666.562731.peg.1663, fig|6666666.562731.peg.2333, fig|6666666.562731.peg.2405, fig|6666666.562731.peg.4628, fig|6666666.562731.peg.4738, fig|6666666.562731.peg.538…
Virulence, Disease and Defense	Resistance to antibiotics and toxic compounds	Cobalt-zinc-cadmium resistance	Cadmium-transporting ATPase (EC 3.6.3.3)	fig|6666666.562731.peg.315
Virulence, Disease and Defense	Resistance to antibiotics and toxic compounds	Zinc resistance	Sensor protein of zinc sigma-54-dependent two-component system	fig|6666666.562731.peg.5284
Virulence, Disease and Defense	Resistance to antibiotics and toxic compounds	Zinc resistance	Response regulator of zinc sigma-54-dependent two-component system	fig|6666666.562731.peg.434
Virulence, Disease and Defense	Resistance to antibiotics and toxic compounds	Tetracycline resistance, ribosome protection type	Translation elongation factor G	fig|6666666.562731.peg.897
Virulence, Disease and Defense	Resistance to antibiotics and toxic compounds	Tetracycline resistance, ribosome protection type	Ribosome protection-type tetracycline resistance related proteins, group 2	fig|6666666.562731.peg.2228
Virulence, Disease and Defense	Resistance to antibiotics and toxic compounds	Aminoglycoside adenylyltransferases	Aminoglycoside N6'-acetyltransferase (EC 2.3.1.82)	fig|6666666.562731.peg.1959
Virulence, Disease and Defense	Resistance to antibiotics and toxic compounds	Resistance to fluoroquinolones	DNA gyrase subunit B (EC 5.99.1.3)	fig|6666666.562731.peg.191
Virulence, Disease and Defense	Resistance to antibiotics and toxic compounds	Resistance to fluoroquinolones	DNA gyrase subunit A (EC 5.99.1.3)	fig|6666666.562731.peg.193
Virulence, Disease and Defense	Resistance to antibiotics and toxic compounds	Copper homeostasis: copper tolerance	Cytoplasmic copper homeostasis protein CutC	fig|6666666.562731.peg.446
Virulence, Disease and Defense	Resistance to antibiotics and toxic compounds	Fosfomycin resistance	Fosfomycin resistance protein FosB	fig|6666666.562731.peg.6567
Virulence, Disease and Defense	Resistance to antibiotics and toxic compounds	Tetracycline resistance, ribosome protection type, too	Translation elongation factor G	fig|6666666.562731.peg.897
Virulence, Disease and Defense	Resistance to antibiotics and toxic compounds	Tetracycline resistance, ribosome protection type, too	Ribosome protection-type tetracycline resistance related proteins, group 2	fig|6666666.562731.peg.2228
Virulence, Disease and Defense	Resistance to antibiotics and toxic compounds	Beta-lactamase	Negative regulator of beta-lactamase expression	fig|6666666.562731.peg.3160
Virulence, Disease and Defense	Resistance to antibiotics and toxic compounds	Beta-lactamase	Metal-dependent hydrolases of the beta-lactamase superfamily I	fig|6666666.562731.peg.2956
Virulence, Disease and Defense	Resistance to antibiotics and toxic compounds	Cadmium resistance	Cadmium efflux system accessory protein	fig|6666666.562731.peg.314
Virulence, Disease and Defense	Resistance to antibiotics and toxic compounds	Cadmium resistance	Cadmium-transporting ATPase (EC 3.6.3.3)	fig|6666666.562731.peg.315
Virulence, Disease and Defense	Resistance to antibiotics and toxic compounds	Multidrug Resistance Efflux Pumps	Transcription regulator of multidrug efflux pump operon, TetR (AcrR) family	fig|6666666.562731.peg.207
Virulence, Disease and Defense	Resistance to antibiotics and toxic compounds	Multidrug Resistance Efflux Pumps	Multi antimicrobial extrusion protein (Na(+)/drug antiporter), MATE family of MDR efflux pumps	fig|6666666.562731.peg.713, fig|6666666.562731.peg.1225, fig|6666666.562731.peg.2344, fig|6666666.562731.peg.4824, fig|6666666.562731.peg.4843
Virulence, Disease and Defense	Resistance to antibiotics and toxic compounds	Multidrug Resistance Efflux Pumps	Acriflavin resistance protein	fig|6666666.562731.peg.4635
Virulence, Disease and Defense	Resistance to antibiotics and toxic compounds	Multidrug Resistance Efflux Pumps	Macrolide-specific efflux protein MacA	fig|6666666.562731.peg.3603
Virulence, Disease and Defense	Resistance to antibiotics and toxic compounds	Multidrug Resistance Efflux Pumps	Multidrug-efflux transporter, major facilitator superfamily (MFS) (TC 2.A.1)	fig|6666666.562731.peg.5702
Virulence, Disease and Defense	Resistance to antibiotics and toxic compounds	Resistance to chromium compounds	Chromate transport protein ChrA	fig|6666666.562731.peg.3454
Virulence, Disease and Defense	Invasion and intracellular resistance	Mycobacterium virulence operon involved in protein synthesis (SSU ribosomal proteins)	SSU ribosomal protein S7p (S5e)	fig|6666666.562731.peg.898
Virulence, Disease and Defense	Invasion and intracellular resistance	Mycobacterium virulence operon involved in protein synthesis (SSU ribosomal proteins)	Translation elongation factor G	fig|6666666.562731.peg.897
Virulence, Disease and Defense	Invasion and intracellular resistance	Mycobacterium virulence operon involved in protein synthesis (SSU ribosomal proteins)	Translation elongation factor Tu	fig|6666666.562731.peg.896
Virulence, Disease and Defense	Invasion and intracellular resistance	Mycobacterium virulence operon involved in protein synthesis (SSU ribosomal proteins)	SSU ribosomal protein S12p (S23e)	fig|6666666.562731.peg.899
Virulence, Disease and Defense	Invasion and intracellular resistance	Mycobacterium virulence operon involved in DNA transcription	DNA-directed RNA polymerase beta' subunit (EC 2.7.7.6)	fig|6666666.562731.peg.901
Virulence, Disease and Defense	Invasion and intracellular resistance	Mycobacterium virulence operon involved in DNA transcription	DNA-directed RNA polymerase beta subunit (EC 2.7.7.6)	fig|6666666.562731.peg.902
Virulence, Disease and Defense	Invasion and intracellular resistance	Mycobacterium virulence operon possibly involved in quinolinate biosynthesis	Quinolinate synthetase (EC 2.5.1.72)	fig|6666666.562731.peg.831
Virulence, Disease and Defense	Invasion and intracellular resistance	Mycobacterium virulence operon possibly involved in quinolinate biosynthesis	Quinolinate phosphoribosyltransferase [decarboxylating] (EC 2.4.2.19)	fig|6666666.562731.peg.833
Virulence, Disease and Defense	Invasion and intracellular resistance	Mycobacterium virulence operon possibly involved in quinolinate biosynthesis	L-aspartate oxidase (EC 1.4.3.16)	fig|6666666.562731.peg.832
Virulence, Disease and Defense	Invasion and intracellular resistance	Listeria surface proteins: Internalin-like proteins	internalin, putative	fig|6666666.562731.peg.1792
Virulence, Disease and Defense	Invasion and intracellular resistance	Mycobacterium virulence operon involved in protein synthesis (LSU ribosomal proteins)	LSU ribosomal protein L35p	fig|6666666.562731.peg.2646
Virulence, Disease and Defense	Invasion and intracellular resistance	Mycobacterium virulence operon involved in protein synthesis (LSU ribosomal proteins)	Translation initiation factor 3	fig|6666666.562731.peg.1843, fig|6666666.562731.peg.2647
Virulence, Disease and Defense	Invasion and intracellular resistance	Mycobacterium virulence operon involved in protein synthesis (LSU ribosomal proteins)	LSU ribosomal protein L20p	fig|6666666.562731.peg.2645
Potassium metabolism	Potassium metabolism - no subcategory	Potassium homeostasis	Potassium-transporting ATPase A chain (EC 3.6.3.12) (TC 3.A.3.7.1)	fig|6666666.562731.peg.468
Potassium metabolism	Potassium metabolism - no subcategory	Potassium homeostasis	Potassium-transporting ATPase B chain (EC 3.6.3.12) (TC 3.A.3.7.1)	fig|6666666.562731.peg.469
Potassium metabolism	Potassium metabolism - no subcategory	Potassium homeostasis	Potassium efflux system KefA protein	fig|6666666.562731.peg.166
Potassium metabolism	Potassium metabolism - no subcategory	Potassium homeostasis	Large-conductance mechanosensitive channel	fig|6666666.562731.peg.6617
Potassium metabolism	Potassium metabolism - no subcategory	Potassium homeostasis	Potassium channel protein	fig|6666666.562731.peg.3235
Potassium metabolism	Potassium metabolism - no subcategory	Potassium homeostasis	Potassium-transporting ATPase C chain (EC 3.6.3.12) (TC 3.A.3.7.1)	fig|6666666.562731.peg.470
Miscellaneous	Plant-Prokaryote DOE project	Iron-sulfur cluster assembly	PaaD-like protein (DUF59) involved in Fe-S cluster assembly	fig|6666666.562731.peg.4342
Miscellaneous	Plant-Prokaryote DOE project	Iron-sulfur cluster assembly	Thiamin biosynthesis lipoprotein ApbE	fig|6666666.562731.peg.6227
Miscellaneous	Plant-Prokaryote DOE project	Iron-sulfur cluster assembly	Iron-sulfur cluster regulator IscR	fig|6666666.562731.peg.5851
Miscellaneous	Plant-Prokaryote DOE project	Iron-sulfur cluster assembly	Putative iron-sulfur cluster assembly scaffold protein for SUF system, SufE2	fig|6666666.562731.peg.2502
Miscellaneous	Plant-Prokaryote DOE project	Iron-sulfur cluster assembly	Iron-sulfur cluster assembly protein SufD	fig|6666666.562731.peg.2504
Miscellaneous	Plant-Prokaryote DOE project	Iron-sulfur cluster assembly	Iron-sulfur cluster assembly ATPase protein SufC	fig|6666666.562731.peg.2505
Miscellaneous	Plant-Prokaryote DOE project	Iron-sulfur cluster assembly	Iron binding protein IscA for iron-sulfur cluster assembly	fig|6666666.562731.peg.1217
Miscellaneous	Plant-Prokaryote DOE project	Iron-sulfur cluster assembly	Scaffold protein for [4Fe-4S] cluster assembly ApbC, MRP-like	fig|6666666.562731.peg.856
Miscellaneous	Plant-Prokaryote DOE project	Iron-sulfur cluster assembly	probable iron binding protein from the HesB_IscA_SufA family	fig|6666666.562731.peg.2385
Miscellaneous	Plant-Prokaryote DOE project	Iron-sulfur cluster assembly	Cysteine desulfurase (EC 2.8.1.7)	fig|6666666.562731.peg.170, fig|6666666.562731.peg.3675, fig|6666666.562731.peg.5849
Miscellaneous	Plant-Prokaryote DOE project	Iron-sulfur cluster assembly	Iron-sulfur cluster assembly protein SufB	fig|6666666.562731.peg.2501
Miscellaneous	Plant-Prokaryote DOE project	Niacin-Choline transport and metabolism	Glycine betaine transporter OpuD	fig|6666666.562731.peg.1078
Miscellaneous	Plant-Prokaryote DOE project	Niacin-Choline transport and metabolism	Nicotinamidase (EC 3.5.1.19)	fig|6666666.562731.peg.2063
Miscellaneous	Plant-Prokaryote DOE project	Niacin-Choline transport and metabolism	Niacin transporter NiaP	fig|6666666.562731.peg.3355
Miscellaneous	Plant-Prokaryote DOE project	Single-Rhodanese-domain proteins	Rhodanese domain protein UPF0176, Firmicutes subgroup	fig|6666666.562731.peg.4837
Miscellaneous	Miscellaneous - no subcategory	Phosphoglycerate mutase protein family	Alpha-ribazole-5'-phosphate phosphatase (EC 3.1.3.73)	fig|6666666.562731.peg.2941
Miscellaneous	Miscellaneous - no subcategory	Phosphoglycerate mutase protein family	Carboxyl-terminal protease (EC 3.4.21.102)	fig|6666666.562731.peg.4518
Miscellaneous	Miscellaneous - no subcategory	Phosphoglycerate mutase protein family	Phosphoglycerate mutase family	fig|6666666.562731.peg.990, fig|6666666.562731.peg.2671, fig|6666666.562731.peg.2767, fig|6666666.562731.peg.2796
Miscellaneous	Miscellaneous - no subcategory	Bacillus subtilis scratch - gjo	Ku domain protein	fig|6666666.562731.peg.5055
Miscellaneous	Miscellaneous - no subcategory	Bacillus subtilis scratch - gjo	Cell division topological determinant MinJ	fig|6666666.562731.peg.4517
Miscellaneous	Miscellaneous - no subcategory	Bacillus subtilis scratch - gjo	ATP-dependent DNA ligase (EC 6.5.1.1) clustered with Ku protein, LigD	fig|6666666.562731.peg.5058, fig|6666666.562731.peg.5059
Miscellaneous	Miscellaneous - no subcategory	Broadly distributed proteins not in subsystems	Putative oxidoreductase YncB	fig|6666666.562731.peg.6526
Phages, Prophages, Transposable elements, Plasmids	Phages, Prophages	Phage tail fiber proteins	Phage tail fiber protein	fig|6666666.562731.peg.5403, fig|6666666.562731.peg.5525
Phages, Prophages, Transposable elements, Plasmids	Phages, Prophages	Phage capsid proteins	Phage capsid and scaffold	fig|6666666.562731.peg.3511
Phages, Prophages, Transposable elements, Plasmids	Phages, Prophages	Phage DNA synthesis	Glutaredoxin	fig|6666666.562731.peg.6780
Membrane Transport	Protein secretion system, Type II	Widespread colonization island	Type IV prepilin peptidase TadV/CpaA	fig|6666666.562731.peg.2974
Membrane Transport	Protein secretion system, Type II	Widespread colonization island	Flp pilus assembly protein TadB	fig|6666666.562731.peg.2980
Membrane Transport	Protein secretion system, Type II	Widespread colonization island	Type II/IV secretion system ATP hydrolase TadA/VirB11/CpaF, TadA subfamily	fig|6666666.562731.peg.2981, fig|6666666.562731.peg.4172
Membrane Transport	ABC transporters	ABC transporter oligopeptide (TC 3.A.1.5.1)	Oligopeptide ABC transporter, periplasmic oligopeptide-binding protein OppA (TC 3.A.1.5.1)	fig|6666666.562731.peg.1644
Membrane Transport	ABC transporters	ABC transporter dipeptide (TC 3.A.1.5.2)	Dipeptide transport ATP-binding protein DppF (TC 3.A.1.5.2)	fig|6666666.562731.peg.47
Membrane Transport	Protein translocation across cytoplasmic membrane	Twin-arginine translocation system	Twin-arginine translocation protein TatA	fig|6666666.562731.peg.5041
Membrane Transport	Cation transporters	Magnesium transport	Magnesium and cobalt transport protein CorA	fig|6666666.562731.peg.545, fig|6666666.562731.peg.2594
Membrane Transport	Cation transporters	Copper Transport System	Copper(I) chaperone CopZ	fig|6666666.562731.peg.340, fig|6666666.562731.peg.343, fig|6666666.562731.peg.1049, fig|6666666.562731.peg.6465
Membrane Transport	Cation transporters	Copper Transport System	Copper-translocating P-type ATPase (EC 3.6.3.4)	fig|6666666.562731.peg.320, fig|6666666.562731.peg.344, fig|6666666.562731.peg.1048, fig|6666666.562731.peg.6466, fig|6666666.562731.peg.6776
Membrane Transport	Cation transporters	Copper Transport System	Repressor CsoR of the copZA operon	fig|6666666.562731.peg.339, fig|6666666.562731.peg.1043, fig|6666666.562731.peg.6464
Membrane Transport	Uni- Sym- and Antiporters	NhaA, NhaD and Sodium-dependent phosphate transporters	Sodium-dependent phosphate transporter	fig|6666666.562731.peg.3717
Iron acquisition and metabolism	Siderophores	Siderophore Anthrachelin	Uncharacterized iron compound ABC uptake transporter, permease protein	fig|6666666.562731.peg.4717
Iron acquisition and metabolism	Siderophores	Siderophore Anthrachelin	Uncharacterized iron compound ABC uptake transporter, substrate-binding protein	fig|6666666.562731.peg.4714
Iron acquisition and metabolism	Siderophores	Siderophore Anthrachelin	Uncharacterized iron compound ABC uptake transporter, ATP-binding protein	fig|6666666.562731.peg.4715
Iron acquisition and metabolism	Siderophores	Siderophore Anthrachelin	Iron compound ABC uptake transporter permease protein	fig|6666666.562731.peg.4716
Iron acquisition and metabolism	Iron acquisition and metabolism - no subcategory	Heme, hemin uptake and utilization systems in GramPositives	Zn-dependent hydrolase YycJ/WalJ, required for cell wall metabolism and coordination of cell division with DNA replication	fig|6666666.562731.peg.110
Iron acquisition and metabolism	Iron acquisition and metabolism - no subcategory	Heme, hemin uptake and utilization systems in GramPositives	Uncharacterized iron compound ABC uptake transporter, substrate-binding protein	fig|6666666.562731.peg.4714
Iron acquisition and metabolism	Iron acquisition and metabolism - no subcategory	Heme, hemin uptake and utilization systems in GramPositives	Uncharacterized iron compound ABC uptake transporter, ATP-binding protein	fig|6666666.562731.peg.4715
Iron acquisition and metabolism	Iron acquisition and metabolism - no subcategory	Heme, hemin uptake and utilization systems in GramPositives	Two-component response regulator colocalized with HrtAB transporter	fig|6666666.562731.peg.1749, fig|6666666.562731.peg.2808
Iron acquisition and metabolism	Iron acquisition and metabolism - no subcategory	Heme, hemin uptake and utilization systems in GramPositives	Sortase A, LPXTG specific	fig|6666666.562731.peg.6794
Iron acquisition and metabolism	Iron acquisition and metabolism - no subcategory	Heme, hemin uptake and utilization systems in GramPositives	Two-component sensor kinase SA14-24	fig|6666666.562731.peg.113
Iron acquisition and metabolism	Iron acquisition and metabolism - no subcategory	Heme, hemin uptake and utilization systems in GramPositives	Sensor histidine kinase colocalized with HrtAB transporter	fig|6666666.562731.peg.1556, fig|6666666.562731.peg.2807
Iron acquisition and metabolism	Iron acquisition and metabolism - no subcategory	Heme, hemin uptake and utilization systems in GramPositives	Uncharacterized iron compound ABC uptake transporter, permease protein	fig|6666666.562731.peg.4717
Iron acquisition and metabolism	Iron acquisition and metabolism - no subcategory	Heme, hemin uptake and utilization systems in GramPositives	Two-component response regulator SA14-24	fig|6666666.562731.peg.114
Iron acquisition and metabolism	Iron acquisition and metabolism - no subcategory	Heme, hemin uptake and utilization systems in GramPositives	Heme efflux system ATPase HrtA	fig|6666666.562731.peg.2805
Iron acquisition and metabolism	Iron acquisition and metabolism - no subcategory	Heme, hemin uptake and utilization systems in GramPositives	Zn-dependent hydrolase YycJ/WalJ homolog within prophage	fig|6666666.562731.peg.3135
Iron acquisition and metabolism	Iron acquisition and metabolism - no subcategory	Heme, hemin uptake and utilization systems in GramPositives	Heme efflux system permease HrtB	fig|6666666.562731.peg.2806
Iron acquisition and metabolism	Iron acquisition and metabolism - no subcategory	Heme, hemin uptake and utilization systems in GramPositives	Iron compound ABC uptake transporter permease protein	fig|6666666.562731.peg.4716
RNA Metabolism	RNA processing and modification	Ribonucleases in Bacillus	Ribonuclease HII (EC 3.1.26.4)	fig|6666666.562731.peg.2172
RNA Metabolism	RNA processing and modification	Ribonucleases in Bacillus	Ribonuclease J2 (endoribonuclease in RNA processing)	fig|6666666.562731.peg.2090
RNA Metabolism	RNA processing and modification	RNA 3'-terminal phosphate cyclase	RNA-2',3'-PO4:RNA-5'-OH ligase	fig|6666666.562731.peg.2718, fig|6666666.562731.peg.5779
RNA Metabolism	RNA processing and modification	RNA processing and degradation, bacterial	3'-to-5' exoribonuclease RNase R	fig|6666666.562731.peg.413
RNA Metabolism	RNA processing and modification	RNA processing and degradation, bacterial	Ribonuclease III (EC 3.1.26.3)	fig|6666666.562731.peg.2188
RNA Metabolism	RNA processing and modification	RNA methylation	LSU rRNA 2'-O-methyl-C2498 methyltransferase RlmM	fig|6666666.562731.peg.4177
RNA Metabolism	RNA processing and modification	RNA methylation	tRNA (cytidine(34)-2'-O)-methyltransferase (EC 2.1.1.207)	fig|6666666.562731.peg.2568
RNA Metabolism	RNA processing and modification	RNA methylation	16S rRNA (cytosine(967)-C(5))-methyltransferase (EC 2.1.1.176)	fig|6666666.562731.peg.3396
RNA Metabolism	RNA processing and modification	RNA methylation	SSU rRNA (adenine(1518)-N(6)/adenine(1519)-N(6))-dimethyltransferase (EC 2.1.1.182)	fig|6666666.562731.peg.801
RNA Metabolism	RNA processing and modification	RNA methylation	16S rRNA (guanine(966)-N(2))-methyltransferase (EC 2.1.1.171)	fig|6666666.562731.peg.2204
RNA Metabolism	RNA processing and modification	ATP-dependent RNA helicases, bacterial	ATP-dependent RNA helicase BA2475	fig|6666666.562731.peg.4699
RNA Metabolism	RNA processing and modification	ATP-dependent RNA helicases, bacterial	ATP-dependent RNA helicase YxiN	fig|6666666.562731.peg.8
RNA Metabolism	RNA processing and modification	ATP-dependent RNA helicases, bacterial	ATP-dependent RNA helicase YfmL	fig|6666666.562731.peg.6058
RNA Metabolism	RNA processing and modification	Ribonuclease H	Ribonuclease HII (EC 3.1.26.4)	fig|6666666.562731.peg.2172
RNA Metabolism	RNA processing and modification	Ribonuclease H	Ribonuclease HI-related protein 3	fig|6666666.562731.peg.3802
RNA Metabolism	RNA processing and modification	RNA processing orphans	2'-5' RNA ligase	fig|6666666.562731.peg.5098
RNA Metabolism	RNA processing and modification	tRNA processing	Ribonuclease Z (EC 3.1.26.11)	fig|6666666.562731.peg.4185
RNA Metabolism	RNA processing and modification	tRNA processing	Ribonuclease P protein component (EC 3.1.26.5)	fig|6666666.562731.peg.180
RNA Metabolism	RNA processing and modification	tRNA processing	tRNA dimethylallyltransferase (EC 2.5.1.75)	fig|6666666.562731.peg.4211
RNA Metabolism	RNA processing and modification	tRNA processing	tRNA(Ile)-lysidine synthetase (EC 6.3.4.19)	fig|6666666.562731.peg.828
RNA Metabolism	RNA processing and modification	tRNA processing	Ribonuclease PH (EC 2.7.7.56)	fig|6666666.562731.peg.6231
RNA Metabolism	Transcription	Transcription initiation, bacterial sigma factors	RNA polymerase sigma factor RpoD	fig|6666666.562731.peg.3686
RNA Metabolism	Transcription	Transcription initiation, bacterial sigma factors	RNA polymerase sporulation specific sigma factor SigE	fig|6666666.562731.peg.3635
RNA Metabolism	Transcription	Transcription initiation, bacterial sigma factors	RNA polymerase sporulation specific sigma factor SigH	fig|6666666.562731.peg.910
RNA Metabolism	Transcription	Transcription initiation, bacterial sigma factors	RNA polymerase sigma factor RpoE	fig|6666666.562731.peg.4076, fig|6666666.562731.peg.4439
RNA Metabolism	Transcription	Transcription initiation, bacterial sigma factors	RNA polymerase sporulation specific sigma factor SigF	fig|6666666.562731.peg.3214
RNA Metabolism	Transcription	Transcription initiation, bacterial sigma factors	RNA polymerase sigma factor SigB	fig|6666666.562731.peg.6820
RNA Metabolism	Transcription	Transcription initiation, bacterial sigma factors	RNA polymerase sigma-54 factor RpoN	fig|6666666.562731.peg.5217
RNA Metabolism	Transcription	Transcription initiation, bacterial sigma factors	RNA polymerase sigma factor SigV	fig|6666666.562731.peg.2902, fig|6666666.562731.peg.6425
RNA Metabolism	Transcription	Transcription initiation, bacterial sigma factors	RNA polymerase sigma-70 factor	fig|6666666.562731.peg.4321, fig|6666666.562731.peg.6840
RNA Metabolism	Transcription	Transcription initiation, bacterial sigma factors	RNA polymerase sporulation specific sigma factor SigK	fig|6666666.562731.peg.3821
RNA Metabolism	Transcription	Transcription initiation, bacterial sigma factors	RNA polymerase sporulation specific sigma factor SigG	fig|6666666.562731.peg.3634
RNA Metabolism	Transcription	Transcription initiation, bacterial sigma factors	RNA polymerase sigma factor SigZ	fig|6666666.562731.peg.3977
RNA Metabolism	Transcription	Transcription initiation, bacterial sigma factors	RNA polymerase sigma factor for flagellar operon	fig|6666666.562731.peg.2123
RNA Metabolism	Transcription	Transcription initiation, bacterial sigma factors	RNA polymerase sigma factor SigW	fig|6666666.562731.peg.3739, fig|6666666.562731.peg.4404, fig|6666666.562731.peg.6644
RNA Metabolism	Transcription	RNA polymerase bacterial	DNA-directed RNA polymerase delta subunit (EC 2.7.7.6)	fig|6666666.562731.peg.729
RNA Metabolism	Transcription	RNA polymerase bacterial	DNA-directed RNA polymerase alpha subunit (EC 2.7.7.6)	fig|6666666.562731.peg.865
RNA Metabolism	Transcription	RNA polymerase bacterial	DNA-directed RNA polymerase beta' subunit (EC 2.7.7.6)	fig|6666666.562731.peg.901
RNA Metabolism	Transcription	RNA polymerase bacterial	DNA-directed RNA polymerase omega subunit (EC 2.7.7.6)	fig|6666666.562731.peg.3401
RNA Metabolism	Transcription	RNA polymerase bacterial	DNA-directed RNA polymerase beta subunit (EC 2.7.7.6)	fig|6666666.562731.peg.902
RNA Metabolism	Transcription	Transcription factors bacterial	Transcription termination protein NusB	fig|6666666.562731.peg.3258
RNA Metabolism	Transcription	Transcription factors bacterial	Transcription accessory protein (S1 RNA-binding domain)	fig|6666666.562731.peg.3016
RNA Metabolism	Transcription	Transcription factors bacterial	Transcription elongation factor GreA	fig|6666666.562731.peg.845, fig|6666666.562731.peg.4973
RNA Metabolism	Transcription	Transcription factors bacterial	Transcription termination factor Rho	fig|6666666.562731.peg.723
RNA Metabolism	Transcription	Transcription factors bacterial	Transcription antitermination protein NusG	fig|6666666.562731.peg.908
RNA Metabolism	Transcription	Transcription factors bacterial	Transcription-repair coupling factor	fig|6666666.562731.peg.813
RNA Metabolism	Transcription	Transcription factors bacterial	COG2740: Predicted nucleic-acid-binding protein implicated in transcription termination	fig|6666666.562731.peg.2106
RNA Metabolism	Transcription	Transcription factors bacterial	Transcription termination protein NusA	fig|6666666.562731.peg.2107
RNA Metabolism	Transcription	Rrf2 family transcriptional regulators	Rrf2 family transcriptional regulator	fig|6666666.562731.peg.3911, fig|6666666.562731.peg.6683
RNA Metabolism	Transcription	Rrf2 family transcriptional regulators	Rrf2 family transcriptional regulator, group III	fig|6666666.562731.peg.2010, fig|6666666.562731.peg.3794, fig|6666666.562731.peg.6535
RNA Metabolism	Transcription	Rrf2 family transcriptional regulators	Iron-sulfur cluster regulator IscR	fig|6666666.562731.peg.5851
RNA Metabolism	RNA Metabolism - no subcategory	Group II intron-associated genes	Retron-type RNA-directed DNA polymerase (EC 2.7.7.49)	fig|6666666.562731.peg.4166
Nucleosides and Nucleotides	Pyrimidines	pyrimidine conversions	Cytosine deaminase (EC 3.5.4.1)	fig|6666666.562731.peg.1100, fig|6666666.562731.peg.1101, fig|6666666.562731.peg.1297, fig|6666666.562731.peg.5748
Nucleosides and Nucleotides	Pyrimidines	pyrimidine conversions	Pyrimidine-nucleoside phosphorylase (EC 2.4.2.2)	fig|6666666.562731.peg.4019
Nucleosides and Nucleotides	Pyrimidines	pyrimidine conversions	Thymidine kinase (EC 2.7.1.21)	fig|6666666.562731.peg.3237
Nucleosides and Nucleotides	Pyrimidines	pyrimidine conversions	Thymidylate synthase (EC 2.1.1.45)	fig|6666666.562731.peg.4148
Nucleosides and Nucleotides	Pyrimidines	pyrimidine conversions	Uridine kinase (EC 2.7.1.48)	fig|6666666.562731.peg.478
Nucleosides and Nucleotides	Pyrimidines	pyrimidine conversions	2',3'-cyclic-nucleotide 2'-phosphodiesterase (EC 3.1.4.16)	fig|6666666.562731.peg.4, fig|6666666.562731.peg.5331, fig|6666666.562731.peg.6497
Nucleosides and Nucleotides	Pyrimidines	pyrimidine conversions	CTP synthase (EC 6.3.4.2)	fig|6666666.562731.peg.727
Nucleosides and Nucleotides	Pyrimidines	pyrimidine conversions	Nucleoside diphosphate kinase (EC 2.7.4.6)	fig|6666666.562731.peg.4454
Nucleosides and Nucleotides	Pyrimidines	pyrimidine conversions	Deoxycytidine kinase (EC 2.7.1.74)	fig|6666666.562731.peg.5506
Nucleosides and Nucleotides	Pyrimidines	pyrimidine conversions	Thymidylate kinase (EC 2.7.4.9)	fig|6666666.562731.peg.786
Nucleosides and Nucleotides	Pyrimidines	pyrimidine conversions	Uridine phosphorylase (EC 2.4.2.3)	fig|6666666.562731.peg.6457
Nucleosides and Nucleotides	Pyrimidines	pyrimidine conversions	Thioredoxin reductase (EC 1.8.1.9)	fig|6666666.562731.peg.394, fig|6666666.562731.peg.1639, fig|6666666.562731.peg.1905, fig|6666666.562731.peg.2041, fig|6666666.562731.peg.3240, fig|6666666.562731.peg.3898, fig|6666666.562731.peg.3942, fig|6666666.562731.peg.4375, fig|6666666.562731.peg.5526, fig|6666666.562731.peg.6011, fig|6666666.562731.peg.6779
Nucleosides and Nucleotides	Pyrimidines	pyrimidine conversions	Cytidylate kinase (EC 2.7.4.25)	fig|6666666.562731.peg.4479
Nucleosides and Nucleotides	Pyrimidines	pyrimidine conversions	Bis(5'-nucleosyl)-tetraphosphatase (asymmetrical) (EC 3.6.1.17)	fig|6666666.562731.peg.1458, fig|6666666.562731.peg.3707
Nucleosides and Nucleotides	Pyrimidines	pyrimidine conversions	Purine nucleoside phosphorylase (EC 2.4.2.1)	fig|6666666.562731.peg.3219, fig|6666666.562731.peg.4020, fig|6666666.562731.peg.5712
Nucleosides and Nucleotides	Pyrimidines	pyrimidine conversions	5'-nucleotidase (EC 3.1.3.5)	fig|6666666.562731.peg.5020, fig|6666666.562731.peg.5139
Nucleosides and Nucleotides	Pyrimidines	pyrimidine conversions	3'-nucleotidase (EC 3.1.3.6)	fig|6666666.562731.peg.6497
Nucleosides and Nucleotides	Pyrimidines	pyrimidine conversions	Cytidine deaminase (EC 3.5.4.5)	fig|6666666.562731.peg.3695
Nucleosides and Nucleotides	Pyrimidines	pyrimidine conversions	Uracil phosphoribosyltransferase (EC 2.4.2.9)	fig|6666666.562731.peg.4602
Nucleosides and Nucleotides	Pyrimidines	De Novo Pyrimidine Synthesis	Uracil permease	fig|6666666.562731.peg.5875
Nucleosides and Nucleotides	Pyrimidines	De Novo Pyrimidine Synthesis	Orotidine 5'-phosphate decarboxylase (EC 4.1.1.23)	fig|6666666.562731.peg.3607
Nucleosides and Nucleotides	Pyrimidines	De Novo Pyrimidine Synthesis	Aspartate carbamoyltransferase (EC 2.1.3.2)	fig|6666666.562731.peg.3612
Nucleosides and Nucleotides	Pyrimidines	De Novo Pyrimidine Synthesis	Carbamoyl-phosphate synthase small chain (EC 6.3.5.5)	fig|6666666.562731.peg.3609
Nucleosides and Nucleotides	Pyrimidines	De Novo Pyrimidine Synthesis	Orotate phosphoribosyltransferase (EC 2.4.2.10)	fig|6666666.562731.peg.3606
Nucleosides and Nucleotides	Pyrimidines	De Novo Pyrimidine Synthesis	Carbamoyl-phosphate synthase large chain (EC 6.3.5.5)	fig|6666666.562731.peg.3608
Nucleosides and Nucleotides	Pyrimidines	De Novo Pyrimidine Synthesis	Dihydroorotase (EC 3.5.2.3)	fig|6666666.562731.peg.3611
Nucleosides and Nucleotides	Pyrimidines	De Novo Pyrimidine Synthesis	Uracil phosphoribosyltransferase (EC 2.4.2.9)	fig|6666666.562731.peg.4602
Nucleosides and Nucleotides	Pyrimidines	De Novo Pyrimidine Synthesis	Pyrimidine operon regulatory protein PyrR	fig|6666666.562731.peg.3613
Nucleosides and Nucleotides	Purines	De Novo Purine Biosynthesis	Phosphoribosylamine--glycine ligase (EC 6.3.4.13)	fig|6666666.562731.peg.521
Nucleosides and Nucleotides	Purines	De Novo Purine Biosynthesis	IMP cyclohydrolase (EC 3.5.4.10)	fig|6666666.562731.peg.520
Nucleosides and Nucleotides	Purines	De Novo Purine Biosynthesis	Amidophosphoribosyltransferase (EC 2.4.2.14)	fig|6666666.562731.peg.515
Nucleosides and Nucleotides	Purines	De Novo Purine Biosynthesis	YabJ, a purine regulatory protein and member of the highly conserved YjgF family	fig|6666666.562731.peg.5241
Nucleosides and Nucleotides	Purines	De Novo Purine Biosynthesis	Ribose-phosphate pyrophosphokinase (EC 2.7.6.1)	fig|6666666.562731.peg.383, fig|6666666.562731.peg.809
Nucleosides and Nucleotides	Purines	De Novo Purine Biosynthesis	Phosphoribosylaminoimidazole-succinocarboxamide synthase (EC 6.3.2.6)	fig|6666666.562731.peg.511
Nucleosides and Nucleotides	Purines	De Novo Purine Biosynthesis	Phosphoribosylglycinamide formyltransferase (EC 2.1.2.2)	fig|6666666.562731.peg.519
Nucleosides and Nucleotides	Purines	De Novo Purine Biosynthesis	Adenylosuccinate lyase (EC 4.3.2.2)	fig|6666666.562731.peg.509
Nucleosides and Nucleotides	Purines	De Novo Purine Biosynthesis	Phosphoribosylformylglycinamidine cyclo-ligase (EC 6.3.3.1)	fig|6666666.562731.peg.518
Nucleosides and Nucleotides	Purines	De Novo Purine Biosynthesis	Phosphoribosylaminoimidazolecarboxamide formyltransferase (EC 2.1.2.3)	fig|6666666.562731.peg.520
Nucleosides and Nucleotides	Purines	De Novo Purine Biosynthesis	Phosphoribosylformylglycinamidine synthase, PurS subunit (EC 6.3.5.3)	fig|6666666.562731.peg.512
Nucleosides and Nucleotides	Purines	De Novo Purine Biosynthesis	Phosphoribosylformylglycinamidine synthase, synthetase subunit (EC 6.3.5.3)	fig|6666666.562731.peg.514
Nucleosides and Nucleotides	Purines	De Novo Purine Biosynthesis	Phosphoribosylformylglycinamidine synthase, glutamine amidotransferase subunit (EC 6.3.5.3)	fig|6666666.562731.peg.513
Nucleosides and Nucleotides	Purines	Xanthine dehydrogenase subunits	Xanthine dehydrogenase, molybdenum binding subunit (EC 1.17.1.4)	fig|6666666.562731.peg.4057
Nucleosides and Nucleotides	Purines	Xanthine dehydrogenase subunits	Xanthine dehydrogenase, FAD binding subunit (EC 1.17.1.4)	fig|6666666.562731.peg.4058
Nucleosides and Nucleotides	Purines	Xanthine dehydrogenase subunits	Xanthine dehydrogenase iron-sulfur subunit (EC 1.17.1.4)	fig|6666666.562731.peg.4056
Nucleosides and Nucleotides	Purines	Xanthine Metabolism in Bacteria	Na+ dependent nucleoside transporter NupC	fig|6666666.562731.peg.4022
Nucleosides and Nucleotides	Purines	Xanthine Metabolism in Bacteria	Xanthine phosphoribosyltransferase (EC 2.4.2.22)	fig|6666666.562731.peg.2310, fig|6666666.562731.peg.6619
Nucleosides and Nucleotides	Purines	Xanthine Metabolism in Bacteria	Xanthine permease	fig|6666666.562731.peg.4231, fig|6666666.562731.peg.6620
Nucleosides and Nucleotides	Purines	Purine Utilization	Xanthine/uracil/thiamine/ascorbate permease family protein	fig|6666666.562731.peg.931
Nucleosides and Nucleotides	Purines	Purine Utilization	Xanthine permease	fig|6666666.562731.peg.4231, fig|6666666.562731.peg.6620
Nucleosides and Nucleotides	Purines	Purine Utilization	Xanthine dehydrogenase, molybdenum binding subunit (EC 1.17.1.4)	fig|6666666.562731.peg.4057
Nucleosides and Nucleotides	Purines	Purine Utilization	Xanthine dehydrogenase, FAD binding subunit (EC 1.17.1.4)	fig|6666666.562731.peg.4058
Nucleosides and Nucleotides	Purines	Purine Utilization	Guanine deaminase (EC 3.5.4.3)	fig|6666666.562731.peg.2766, fig|6666666.562731.peg.4061
Nucleosides and Nucleotides	Purines	Purine Utilization	Xanthine dehydrogenase iron-sulfur subunit (EC 1.17.1.4)	fig|6666666.562731.peg.4056
Nucleosides and Nucleotides	Purines	GMP synthase	GMP synthase [glutamine-hydrolyzing], ATP pyrophosphatase subunit (EC 6.3.5.2)	fig|6666666.562731.peg.933
Nucleosides and Nucleotides	Purines	GMP synthase	GMP synthase [glutamine-hydrolyzing], amidotransferase subunit (EC 6.3.5.2)	fig|6666666.562731.peg.933
Nucleosides and Nucleotides	Purines	Purine conversions	Adenylosuccinate synthetase (EC 6.3.4.4)	fig|6666666.562731.peg.118
Nucleosides and Nucleotides	Purines	Purine conversions	GMP synthase [glutamine-hydrolyzing], amidotransferase subunit (EC 6.3.5.2)	fig|6666666.562731.peg.933
Nucleosides and Nucleotides	Purines	Purine conversions	Inosine-5'-monophosphate dehydrogenase (EC 1.1.1.205)	fig|6666666.562731.peg.618, fig|6666666.562731.peg.777
Nucleosides and Nucleotides	Purines	Purine conversions	Hypoxanthine-guanine phosphoribosyltransferase (EC 2.4.2.8)	fig|6666666.562731.peg.829
Nucleosides and Nucleotides	Purines	Purine conversions	Adenylosuccinate lyase (EC 4.3.2.2)	fig|6666666.562731.peg.509
Nucleosides and Nucleotides	Purines	Purine conversions	Polyphosphate kinase (EC 2.7.4.1)	fig|6666666.562731.peg.6006
Nucleosides and Nucleotides	Purines	Purine conversions	Deoxyadenosine kinase (EC 2.7.1.76)	fig|6666666.562731.peg.5506
Nucleosides and Nucleotides	Purines	Purine conversions	Adenine phosphoribosyltransferase (EC 2.4.2.7)	fig|6666666.562731.peg.5876
Nucleosides and Nucleotides	Purines	Purine conversions	Guanine deaminase (EC 3.5.4.3)	fig|6666666.562731.peg.2766, fig|6666666.562731.peg.4061
Nucleosides and Nucleotides	Purines	Purine conversions	2',3'-cyclic-nucleotide 2'-phosphodiesterase (EC 3.1.4.16)	fig|6666666.562731.peg.4, fig|6666666.562731.peg.5331, fig|6666666.562731.peg.6497
Nucleosides and Nucleotides	Purines	Purine conversions	Nucleoside diphosphate kinase (EC 2.7.4.6)	fig|6666666.562731.peg.4454
Nucleosides and Nucleotides	Purines	Purine conversions	Inosine-uridine preferring nucleoside hydrolase (EC 3.2.2.1)	fig|6666666.562731.peg.4763, fig|6666666.562731.peg.4770, fig|6666666.562731.peg.4857
Nucleosides and Nucleotides	Purines	Purine conversions	Adenylate kinase (EC 2.7.4.3)	fig|6666666.562731.peg.872
Nucleosides and Nucleotides	Purines	Purine conversions	Deoxyguanosine kinase (EC 2.7.1.113)	fig|6666666.562731.peg.5507
Nucleosides and Nucleotides	Purines	Purine conversions	Adenine deaminase (EC 3.5.4.2)	fig|6666666.562731.peg.2257, fig|6666666.562731.peg.4758
Nucleosides and Nucleotides	Purines	Purine conversions	Purine nucleoside phosphorylase (EC 2.4.2.1)	fig|6666666.562731.peg.3219, fig|6666666.562731.peg.4020, fig|6666666.562731.peg.5712
Nucleosides and Nucleotides	Purines	Purine conversions	5'-nucleotidase (EC 3.1.3.5)	fig|6666666.562731.peg.5020, fig|6666666.562731.peg.5139
Nucleosides and Nucleotides	Purines	Purine conversions	3'-nucleotidase (EC 3.1.3.6)	fig|6666666.562731.peg.6497
Nucleosides and Nucleotides	Purines	Purine conversions	GMP synthase [glutamine-hydrolyzing], ATP pyrophosphatase subunit (EC 6.3.5.2)	fig|6666666.562731.peg.933
Nucleosides and Nucleotides	Purines	Purine conversions	Xanthine phosphoribosyltransferase (EC 2.4.2.22)	fig|6666666.562731.peg.2310, fig|6666666.562731.peg.6619
Nucleosides and Nucleotides	Purines	Purine conversions	5'-nucleotidase family protein in cluster with NagD-like phosphatase	fig|6666666.562731.peg.2495
Nucleosides and Nucleotides	Purines	Purine conversions	Guanylate kinase (EC 2.7.4.8)	fig|6666666.562731.peg.3402
Nucleosides and Nucleotides	Nucleosides and Nucleotides - no subcategory	Ribonucleotide reduction	Ribonucleotide reductase of class Ib (aerobic), alpha subunit (EC 1.17.4.1)	fig|6666666.562731.peg.3552
Nucleosides and Nucleotides	Nucleosides and Nucleotides - no subcategory	Ribonucleotide reduction	Ribonucleotide reductase of class III (anaerobic), large subunit (EC 1.17.4.2)	fig|6666666.562731.peg.4729
Nucleosides and Nucleotides	Nucleosides and Nucleotides - no subcategory	Ribonucleotide reduction	Ribonucleotide reductase of class II (coenzyme B12-dependent) (EC 1.17.4.1)	fig|6666666.562731.peg.2297
Nucleosides and Nucleotides	Nucleosides and Nucleotides - no subcategory	Ribonucleotide reduction	Ribonucleotide reductase of class Ia (aerobic), alpha subunit (EC 1.17.4.1)	fig|6666666.562731.peg.6574
Nucleosides and Nucleotides	Nucleosides and Nucleotides - no subcategory	Ribonucleotide reduction	Ribonucleotide reductase of class Ib (aerobic), beta subunit (EC 1.17.4.1)	fig|6666666.562731.peg.3551
Nucleosides and Nucleotides	Nucleosides and Nucleotides - no subcategory	Ribonucleotide reduction	Ribonucleotide reductase of class III (anaerobic), activating protein (EC 1.97.1.4)	fig|6666666.562731.peg.4730
Nucleosides and Nucleotides	Nucleosides and Nucleotides - no subcategory	Ribonucleotide reduction	Ribonucleotide reduction protein NrdI	fig|6666666.562731.peg.3553
Nucleosides and Nucleotides	Nucleosides and Nucleotides - no subcategory	Ribonucleotide reduction	Ribonucleotide reductase of class Ia (aerobic), beta subunit (EC 1.17.4.1)	fig|6666666.562731.peg.6573
Nucleosides and Nucleotides	Nucleosides and Nucleotides - no subcategory	Ribonucleotide reduction	Ribonucleotide reductase transcriptional regulator NrdR	fig|6666666.562731.peg.2433
Nucleosides and Nucleotides	Nucleosides and Nucleotides - no subcategory	Hydantoin metabolism	N-methylhydantoinase B (EC 3.5.2.14)	fig|6666666.562731.peg.4033
Nucleosides and Nucleotides	Nucleosides and Nucleotides - no subcategory	Hydantoin metabolism	Beta-ureidopropionase (EC 3.5.1.6)	fig|6666666.562731.peg.4642
Nucleosides and Nucleotides	Nucleosides and Nucleotides - no subcategory	Hydantoin metabolism	D-hydantoinase (EC 3.5.2.2)	fig|6666666.562731.peg.4638
Nucleosides and Nucleotides	Nucleosides and Nucleotides - no subcategory	Hydantoin metabolism	N-methylhydantoinase A (EC 3.5.2.14)	fig|6666666.562731.peg.4034
Nucleosides and Nucleotides	Nucleosides and Nucleotides - no subcategory	Hydantoin metabolism	Dihydropyrimidinase (EC 3.5.2.2)	fig|6666666.562731.peg.4638
Nucleosides and Nucleotides	Nucleosides and Nucleotides - no subcategory	Adenosyl nucleosidases	S-adenosylhomocysteine nucleosidase (EC 3.2.2.9)	fig|6666666.562731.peg.3432
Nucleosides and Nucleotides	Nucleosides and Nucleotides - no subcategory	Adenosyl nucleosidases	Purine nucleoside phosphorylase (EC 2.4.2.1)	fig|6666666.562731.peg.3219, fig|6666666.562731.peg.4020, fig|6666666.562731.peg.5712
Nucleosides and Nucleotides	Nucleosides and Nucleotides - no subcategory	Adenosyl nucleosidases	5'-methylthioadenosine nucleosidase (EC 3.2.2.16)	fig|6666666.562731.peg.3432
Nucleosides and Nucleotides	Detoxification	Nucleoside triphosphate pyrophosphohydrolase MazG	Nucleoside triphosphate pyrophosphohydrolase MazG (EC 3.6.1.8)	fig|6666666.562731.peg.817
Nucleosides and Nucleotides	Detoxification	Nudix proteins (nucleoside triphosphate hydrolases)	Deoxyuridine 5'-triphosphate nucleotidohydrolase (EC 3.6.1.23)	fig|6666666.562731.peg.2095
Nucleosides and Nucleotides	Detoxification	Nudix proteins (nucleoside triphosphate hydrolases)	ADP-ribose pyrophosphatase (EC 3.6.1.13)	fig|6666666.562731.peg.2064, fig|6666666.562731.peg.3225, fig|6666666.562731.peg.5280
Nucleosides and Nucleotides	Detoxification	Nudix proteins (nucleoside triphosphate hydrolases)	8-oxo-dGTPase Bsu YtkD	fig|6666666.562731.peg.1935, fig|6666666.562731.peg.2990
Nucleosides and Nucleotides	Detoxification	Nudix proteins (nucleoside triphosphate hydrolases)	8-oxo-GTPase Bsu YtkD	fig|6666666.562731.peg.1935, fig|6666666.562731.peg.2990
Nucleosides and Nucleotides	Detoxification	Housecleaning nucleoside triphosphate pyrophosphatases	Deoxyuridine 5'-triphosphate nucleotidohydrolase (EC 3.6.1.23)	fig|6666666.562731.peg.2095
Nucleosides and Nucleotides	Detoxification	Housecleaning nucleoside triphosphate pyrophosphatases	Dimeric dUTPase (EC 3.6.1.23)	fig|6666666.562731.peg.3126
Nucleosides and Nucleotides	Detoxification	Housecleaning nucleoside triphosphate pyrophosphatases	Nucleotidase YfbR, HD superfamily	fig|6666666.562731.peg.3772
Protein Metabolism	Protein folding	Protein chaperones	Heat shock protein GrpE	fig|6666666.562731.peg.3728
Protein Metabolism	Protein folding	Protein chaperones	Chaperone protein DnaK	fig|6666666.562731.peg.3727
Protein Metabolism	Protein folding	Protein chaperones	Chaperone protein DnaJ	fig|6666666.562731.peg.3726
Protein Metabolism	Protein folding	Protein chaperones	Chaperone protein HtpG	fig|6666666.562731.peg.5104
Protein Metabolism	Protein folding	Periplasmic disulfide interchange	Cytochrome c-type biogenesis protein CcmG/DsbE, thiol:disulfide oxidoreductase	fig|6666666.562731.peg.2328, fig|6666666.562731.peg.3064
Protein Metabolism	Protein folding	Periplasmic disulfide interchange	Cytochrome c-type biogenesis protein CcdA (DsbD analog)	fig|6666666.562731.peg.3284
Protein Metabolism	Protein folding	Peptidyl-prolyl cis-trans isomerase	Foldase protein PrsA precursor (EC 5.2.1.8)	fig|6666666.562731.peg.814
Protein Metabolism	Protein biosynthesis	tRNA aminoacylation, Val	Valyl-tRNA synthetase (EC 6.1.1.9)	fig|6666666.562731.peg.6266
Protein Metabolism	Protein biosynthesis	tRNA aminoacylation, Met	Methionyl-tRNA synthetase (EC 6.1.1.10)	fig|6666666.562731.peg.3288
Protein Metabolism	Protein biosynthesis	rRNAs	5S rRNA	fig|6666666.562731.rna.36
Protein Metabolism	Protein biosynthesis	rRNAs	SSU rRNA	fig|6666666.562731.rna.32, fig|6666666.562731.rna.43, fig|6666666.562731.rna.71
Protein Metabolism	Protein biosynthesis	rRNAs	LSU rRNA	fig|6666666.562731.rna.30, fig|6666666.562731.rna.33, fig|6666666.562731.rna.37, fig|6666666.562731.rna.42
Protein Metabolism	Protein biosynthesis	tRNA aminoacylation, Ile	Isoleucyl-tRNA synthetase (EC 6.1.1.5)	fig|6666666.562731.peg.3625
Protein Metabolism	Protein biosynthesis	tRNA aminoacylation, Arg	Arginyl-tRNA synthetase (EC 6.1.1.19)	fig|6666666.562731.peg.733, fig|6666666.562731.peg.2054
Protein Metabolism	Protein biosynthesis	Translation initiation factors bacterial	Translation initiation factor 1	fig|6666666.562731.peg.869
Protein Metabolism	Protein biosynthesis	Translation initiation factors bacterial	Methionyl-tRNA formyltransferase (EC 2.1.2.9)	fig|6666666.562731.peg.3397
Protein Metabolism	Protein biosynthesis	Translation initiation factors bacterial	Translation initiation factor 3	fig|6666666.562731.peg.1843, fig|6666666.562731.peg.2647
Protein Metabolism	Protein biosynthesis	Translation initiation factors bacterial	Translation initiation factor 2	fig|6666666.562731.peg.2104
Protein Metabolism	Protein biosynthesis	Translation initiation factors bacterial	Ribosome-binding factor A	fig|6666666.562731.peg.2103
Protein Metabolism	Protein biosynthesis	Ribosome SSU bacterial	SSU ribosomal protein S11p (S14e)	fig|6666666.562731.peg.866
Protein Metabolism	Protein biosynthesis	Ribosome SSU bacterial	SSU ribosomal protein S1p	fig|6666666.562731.peg.4477
Protein Metabolism	Protein biosynthesis	Ribosome SSU bacterial	SSU ribosomal protein S6p	fig|6666666.562731.peg.137
Protein Metabolism	Protein biosynthesis	Ribosome SSU bacterial	SSU ribosomal protein S15p (S13e)	fig|6666666.562731.peg.2099
Protein Metabolism	Protein biosynthesis	Ribosome SSU bacterial	SSU ribosomal protein S14p (S29e)	fig|6666666.562731.peg.880, fig|6666666.562731.peg.6098
Protein Metabolism	Protein biosynthesis	Ribosome SSU bacterial	SSU ribosomal protein S5p (S2e)	fig|6666666.562731.peg.876
Protein Metabolism	Protein biosynthesis	Ribosome SSU bacterial	SSU ribosomal protein S18p	fig|6666666.562731.peg.135
Protein Metabolism	Protein biosynthesis	Ribosome SSU bacterial	SSU ribosomal protein S17p (S11e)	fig|6666666.562731.peg.884
Protein Metabolism	Protein biosynthesis	Ribosome SSU bacterial	SSU ribosomal protein S20p	fig|6666666.562731.peg.3736
Protein Metabolism	Protein biosynthesis	Ribosome SSU bacterial	SSU ribosomal protein S12p (S23e)	fig|6666666.562731.peg.899
Protein Metabolism	Protein biosynthesis	Ribosome SSU bacterial	SSU ribosomal protein S9p (S16e)	fig|6666666.562731.peg.861
Protein Metabolism	Protein biosynthesis	Ribosome SSU bacterial	SSU ribosomal protein S8p (S15Ae)	fig|6666666.562731.peg.879
Protein Metabolism	Protein biosynthesis	Ribosome SSU bacterial	SSU ribosomal protein S4p (S9e)	fig|6666666.562731.peg.3427
Protein Metabolism	Protein biosynthesis	Ribosome SSU bacterial	SSU ribosomal protein S14p (S29e), zinc-independent	fig|6666666.562731.peg.6098
Protein Metabolism	Protein biosynthesis	Ribosome SSU bacterial	SSU ribosomal protein S19p (S15e)	fig|6666666.562731.peg.889
Protein Metabolism	Protein biosynthesis	Ribosome SSU bacterial	SSU ribosomal protein S10p (S20e)	fig|6666666.562731.peg.894
Protein Metabolism	Protein biosynthesis	Ribosome SSU bacterial	SSU ribosomal protein S16p	fig|6666666.562731.peg.2182
Protein Metabolism	Protein biosynthesis	Ribosome SSU bacterial	SSU ribosomal protein S3p (S3e)	fig|6666666.562731.peg.887
Protein Metabolism	Protein biosynthesis	Ribosome SSU bacterial	SSU ribosomal protein S18p, zinc-independent	fig|6666666.562731.peg.135
Protein Metabolism	Protein biosynthesis	Ribosome SSU bacterial	SSU ribosomal protein S7p (S5e)	fig|6666666.562731.peg.898
Protein Metabolism	Protein biosynthesis	Ribosome SSU bacterial	SSU ribosomal protein S2p (SAe)	fig|6666666.562731.peg.2118
Protein Metabolism	Protein biosynthesis	Ribosome SSU bacterial	SSU ribosomal protein S14p (S29e), zinc-dependent	fig|6666666.562731.peg.880
Protein Metabolism	Protein biosynthesis	Ribosome SSU bacterial	SSU ribosomal protein S21p	fig|6666666.562731.peg.3706
Protein Metabolism	Protein biosynthesis	Ribosome SSU bacterial	SSU ribosomal protein S13p (S18e)	fig|6666666.562731.peg.867
Protein Metabolism	Protein biosynthesis	tRNA aminoacylation, Gly	Glycyl-tRNA synthetase alpha chain (EC 6.1.1.14)	fig|6666666.562731.peg.3690
Protein Metabolism	Protein biosynthesis	tRNA aminoacylation, Gly	Glycyl-tRNA synthetase beta chain (EC 6.1.1.14)	fig|6666666.562731.peg.3689
Protein Metabolism	Protein biosynthesis	tRNA aminoacylation, Ala	Alanyl-tRNA synthetase family protein	fig|6666666.562731.peg.5457
Protein Metabolism	Protein biosynthesis	tRNA aminoacylation, Ala	Alanyl-tRNA synthetase (EC 6.1.1.7)	fig|6666666.562731.peg.1006, fig|6666666.562731.peg.5844
Protein Metabolism	Protein biosynthesis	tRNA aminoacylation, Trp	Tryptophanyl-tRNA synthetase (EC 6.1.1.2)	fig|6666666.562731.peg.5959
Protein Metabolism	Protein biosynthesis	Ribosome LSU bacterial	LSU ribosomal protein L18p (L5e)	fig|6666666.562731.peg.877
Protein Metabolism	Protein biosynthesis	Ribosome LSU bacterial	LSU ribosomal protein L11p (L12e)	fig|6666666.562731.peg.907
Protein Metabolism	Protein biosynthesis	Ribosome LSU bacterial	LSU ribosomal protein L5p (L11e)	fig|6666666.562731.peg.881
Protein Metabolism	Protein biosynthesis	Ribosome LSU bacterial	LSU ribosomal protein L23p (L23Ae)	fig|6666666.562731.peg.891
Protein Metabolism	Protein biosynthesis	Ribosome LSU bacterial	LSU ribosomal protein L14p (L23e)	fig|6666666.562731.peg.883
Protein Metabolism	Protein biosynthesis	Ribosome LSU bacterial	LSU ribosomal protein L31p, zinc-dependent	fig|6666666.562731.peg.721
Protein Metabolism	Protein biosynthesis	Ribosome LSU bacterial	LSU ribosomal protein L2p (L8e)	fig|6666666.562731.peg.890
Protein Metabolism	Protein biosynthesis	Ribosome LSU bacterial	LSU ribosomal protein L31p	fig|6666666.562731.peg.721, fig|6666666.562731.peg.3994
Protein Metabolism	Protein biosynthesis	Ribosome LSU bacterial	LSU ribosomal protein L6p (L9e)	fig|6666666.562731.peg.878
Protein Metabolism	Protein biosynthesis	Ribosome LSU bacterial	LSU ribosomal protein L21p	fig|6666666.562731.peg.6281
Protein Metabolism	Protein biosynthesis	Ribosome LSU bacterial	LSU ribosomal protein L24p (L26e)	fig|6666666.562731.peg.882
Protein Metabolism	Protein biosynthesis	Ribosome LSU bacterial	LSU ribosomal protein L29p (L35e)	fig|6666666.562731.peg.885
Protein Metabolism	Protein biosynthesis	Ribosome LSU bacterial	LSU ribosomal protein L30p (L7e)	fig|6666666.562731.peg.875
Protein Metabolism	Protein biosynthesis	Ribosome LSU bacterial	LSU ribosomal protein L31p, zinc-independent	fig|6666666.562731.peg.3994
Protein Metabolism	Protein biosynthesis	Ribosome LSU bacterial	LSU ribosomal protein L1p (L10Ae)	fig|6666666.562731.peg.906
Protein Metabolism	Protein biosynthesis	Ribosome LSU bacterial	LSU ribosomal protein L33p, zinc-dependent	fig|6666666.562731.peg.4012
Protein Metabolism	Protein biosynthesis	Ribosome LSU bacterial	LSU ribosomal protein L16p (L10e)	fig|6666666.562731.peg.886
Protein Metabolism	Protein biosynthesis	Ribosome LSU bacterial	LSU ribosomal protein L25p	fig|6666666.562731.peg.5787
Protein Metabolism	Protein biosynthesis	Ribosome LSU bacterial	LSU ribosomal protein L3p (L3e)	fig|6666666.562731.peg.893
Protein Metabolism	Protein biosynthesis	Ribosome LSU bacterial	LSU ribosomal protein L15p (L27Ae)	fig|6666666.562731.peg.874
Protein Metabolism	Protein biosynthesis	Ribosome LSU bacterial	Firmicutes ribosomal L7Ae family protein	fig|6666666.562731.peg.900
Protein Metabolism	Protein biosynthesis	Ribosome LSU bacterial	LSU ribosomal protein L13p (L13Ae)	fig|6666666.562731.peg.862
Protein Metabolism	Protein biosynthesis	Ribosome LSU bacterial	LSU ribosomal protein L22p (L17e)	fig|6666666.562731.peg.888
Protein Metabolism	Protein biosynthesis	Ribosome LSU bacterial	LSU ribosomal protein L34p	fig|6666666.562731.peg.181
Protein Metabolism	Protein biosynthesis	Ribosome LSU bacterial	LSU ribosomal protein L10p (P0)	fig|6666666.562731.peg.905
Protein Metabolism	Protein biosynthesis	Ribosome LSU bacterial	LSU ribosomal protein L9p	fig|6666666.562731.peg.121
Protein Metabolism	Protein biosynthesis	Ribosome LSU bacterial	LSU ribosomal protein L28p	fig|6666666.562731.peg.3388
Protein Metabolism	Protein biosynthesis	Ribosome LSU bacterial	LSU ribosomal protein L19p	fig|6666666.562731.peg.2175
Protein Metabolism	Protein biosynthesis	Ribosome LSU bacterial	LSU ribosomal protein L35p	fig|6666666.562731.peg.2646
Protein Metabolism	Protein biosynthesis	Ribosome LSU bacterial	LSU ribosomal protein L36p	fig|6666666.562731.peg.868
Protein Metabolism	Protein biosynthesis	Ribosome LSU bacterial	LSU ribosomal protein L20p	fig|6666666.562731.peg.2645
Protein Metabolism	Protein biosynthesis	Ribosome LSU bacterial	LSU ribosomal protein L32p	fig|6666666.562731.peg.2197
Protein Metabolism	Protein biosynthesis	Ribosome LSU bacterial	LSU ribosomal protein L33p	fig|6666666.562731.peg.4012
Protein Metabolism	Protein biosynthesis	Ribosome LSU bacterial	LSU ribosomal protein L17p	fig|6666666.562731.peg.864
Protein Metabolism	Protein biosynthesis	Ribosome LSU bacterial	LSU ribosomal protein L27p	fig|6666666.562731.peg.6283
Protein Metabolism	Protein biosynthesis	Ribosome LSU bacterial	LSU ribosomal protein L4p (L1e)	fig|6666666.562731.peg.892
Protein Metabolism	Protein biosynthesis	Programmed frameshift	programmed frameshift-containing	fig|6666666.562731.peg.4541
Protein Metabolism	Protein biosynthesis	Programmed frameshift	Peptide chain release factor 2	fig|6666666.562731.peg.4541
Protein Metabolism	Protein biosynthesis	tRNA aminoacylation, Cys	Cysteinyl-tRNA synthetase (EC 6.1.1.16)	fig|6666666.562731.peg.914
Protein Metabolism	Protein biosynthesis	Translation termination factors bacterial	Ribosome recycling factor	fig|6666666.562731.peg.2115
Protein Metabolism	Protein biosynthesis	Translation termination factors bacterial	Peptidyl-tRNA hydrolase (EC 3.1.1.29)	fig|6666666.562731.peg.811
Protein Metabolism	Protein biosynthesis	Translation termination factors bacterial	Peptide deformylase (EC 3.5.1.88)	fig|6666666.562731.peg.3398
Protein Metabolism	Protein biosynthesis	Translation termination factors bacterial	Peptide chain release factor 3	fig|6666666.562731.peg.5909
Protein Metabolism	Protein biosynthesis	Translation termination factors bacterial	tmRNA-binding protein SmpB	fig|6666666.562731.peg.414
Protein Metabolism	Protein biosynthesis	Translation termination factors bacterial	Peptide chain release factor 1	fig|6666666.562731.peg.4613
Protein Metabolism	Protein biosynthesis	Translation termination factors bacterial	Methionine aminopeptidase (EC 3.4.11.18)	fig|6666666.562731.peg.871, fig|6666666.562731.peg.1284, fig|6666666.562731.peg.6525, fig|6666666.562731.peg.6626
Protein Metabolism	Protein biosynthesis	Translation termination factors bacterial	Peptide chain release factor 2	fig|6666666.562731.peg.4541
Protein Metabolism	Protein biosynthesis	tRNA aminoacylation, His	Histidyl-tRNA synthetase (EC 6.1.1.21)	fig|6666666.562731.peg.5867
Protein Metabolism	Protein biosynthesis	tRNA aminoacylation, Asp and Asn	Aspartyl-tRNA(Asn) synthetase (EC 6.1.1.23)	fig|6666666.562731.peg.5866
Protein Metabolism	Protein biosynthesis	tRNA aminoacylation, Asp and Asn	Aspartyl-tRNA(Asn) amidotransferase subunit C (EC 6.3.5.6)	fig|6666666.562731.peg.6844
Protein Metabolism	Protein biosynthesis	tRNA aminoacylation, Asp and Asn	Aspartyl-tRNA(Asn) amidotransferase subunit B (EC 6.3.5.6)	fig|6666666.562731.peg.6846
Protein Metabolism	Protein biosynthesis	tRNA aminoacylation, Asp and Asn	Aspartyl-tRNA synthetase (EC 6.1.1.12)	fig|6666666.562731.peg.5866
Protein Metabolism	Protein biosynthesis	tRNA aminoacylation, Asp and Asn	Asparaginyl-tRNA synthetase (EC 6.1.1.22)	fig|6666666.562731.peg.4406
Protein Metabolism	Protein biosynthesis	tRNA aminoacylation, Asp and Asn	Aspartyl-tRNA(Asn) amidotransferase subunit A (EC 6.3.5.6)	fig|6666666.562731.peg.5665, fig|6666666.562731.peg.6845
Protein Metabolism	Protein biosynthesis	Translation elongation factors bacterial	Translation elongation factor G	fig|6666666.562731.peg.897
Protein Metabolism	Protein biosynthesis	Translation elongation factors bacterial	Translation elongation factor LepA	fig|6666666.562731.peg.3732
Protein Metabolism	Protein biosynthesis	Translation elongation factors bacterial	Translation elongation factor Tu	fig|6666666.562731.peg.896
Protein Metabolism	Protein biosynthesis	Translation elongation factors bacterial	Translation elongation factor Ts	fig|6666666.562731.peg.2117
Protein Metabolism	Protein biosynthesis	Translation elongation factors bacterial	Translation elongation factor P	fig|6666666.562731.peg.3274
Protein Metabolism	Protein biosynthesis	tRNAs	tRNA-Phe-GAA	fig|6666666.562731.rna.7, fig|6666666.562731.rna.59
Protein Metabolism	Protein biosynthesis	tRNAs	tRNA-Leu-CAG	fig|6666666.562731.rna.20, fig|6666666.562731.rna.21, fig|6666666.562731.rna.81
Protein Metabolism	Protein biosynthesis	tRNAs	tRNA-Arg-ACG	fig|6666666.562731.rna.15, fig|6666666.562731.rna.46, fig|6666666.562731.rna.83, fig|6666666.562731.rna.94
Protein Metabolism	Protein biosynthesis	tRNAs	tRNA-Val-GAC	fig|6666666.562731.rna.38
Protein Metabolism	Protein biosynthesis	tRNAs	tRNA-Trp-CCA	fig|6666666.562731.rna.62
Protein Metabolism	Protein biosynthesis	tRNAs	tRNA-Leu-CAA	fig|6666666.562731.rna.14, fig|6666666.562731.rna.45, fig|6666666.562731.rna.67
Protein Metabolism	Protein biosynthesis	tRNAs	tRNA-Gly-GCC	fig|6666666.562731.rna.16, fig|6666666.562731.rna.47, fig|6666666.562731.rna.65, fig|6666666.562731.rna.82, fig|6666666.562731.rna.93
Protein Metabolism	Protein biosynthesis	tRNAs	tRNA-Ser-CGA	fig|6666666.562731.rna.1
Protein Metabolism	Protein biosynthesis	tRNAs	tRNA-Leu-GAG	fig|6666666.562731.rna.24, fig|6666666.562731.rna.25
Protein Metabolism	Protein biosynthesis	tRNAs	tRNA-Arg-CCG	fig|6666666.562731.rna.10
Protein Metabolism	Protein biosynthesis	tRNAs	tRNA-Ser-GGA	fig|6666666.562731.rna.54, fig|6666666.562731.rna.72
Protein Metabolism	Protein biosynthesis	tRNAs	tRNA-Ala-GGC	fig|6666666.562731.rna.22
Protein Metabolism	Protein biosynthesis	tRNAs	tRNA-Cys-GCA	fig|6666666.562731.rna.66
Protein Metabolism	Protein biosynthesis	tRNA aminoacylation, Lys	Lysyl-tRNA synthetase (class II) (EC 6.1.1.6)	fig|6666666.562731.peg.846
Protein Metabolism	Protein biosynthesis	tRNA aminoacylation, Thr	Threonyl-tRNA synthetase (EC 6.1.1.3)	fig|6666666.562731.peg.2581, fig|6666666.562731.peg.2923
Protein Metabolism	Protein biosynthesis	tRNA aminoacylation, Pro	Prolyl-tRNA synthetase (EC 6.1.1.15), bacterial type	fig|6666666.562731.peg.5140
Protein Metabolism	Protein biosynthesis	tRNA aminoacylation, Pro	Prolyl-tRNA synthetase (EC 6.1.1.15), archaeal/eukaryal type	fig|6666666.562731.peg.2110
Protein Metabolism	Protein biosynthesis	tRNA aminoacylation, Pro	Cys-tRNA(Pro) deacylase YbaK	fig|6666666.562731.peg.5224
Protein Metabolism	Protein biosynthesis	Translation elongation factor G family	Translation elongation factor G	fig|6666666.562731.peg.897
Protein Metabolism	Protein biosynthesis	Translation elongation factor G family	Ribosome protection-type tetracycline resistance related proteins, group 2	fig|6666666.562731.peg.2228
Protein Metabolism	Protein biosynthesis	tRNA aminoacylation, Glu and Gln	Glutamyl-tRNA(Gln) amidotransferase subunit A (EC 6.3.5.7)	fig|6666666.562731.peg.5665, fig|6666666.562731.peg.6845
Protein Metabolism	Protein biosynthesis	tRNA aminoacylation, Glu and Gln	Glutamyl-tRNA synthetase (EC 6.1.1.17)	fig|6666666.562731.peg.916
Protein Metabolism	Protein biosynthesis	tRNA aminoacylation, Glu and Gln	Glutamyl-tRNA(Gln) amidotransferase subunit B (EC 6.3.5.7)	fig|6666666.562731.peg.6846
Protein Metabolism	Protein biosynthesis	tRNA aminoacylation, Glu and Gln	Glutaminyl-tRNA synthetase (EC 6.1.1.18)	fig|6666666.562731.peg.4664
Protein Metabolism	Protein biosynthesis	tRNA aminoacylation, Glu and Gln	Glutamyl-tRNA(Gln) synthetase (EC 6.1.1.24)	fig|6666666.562731.peg.916
Protein Metabolism	Protein biosynthesis	tRNA aminoacylation, Glu and Gln	Glutamyl-tRNA(Gln) amidotransferase subunit C (EC 6.3.5.7)	fig|6666666.562731.peg.6844
Protein Metabolism	Protein biosynthesis	tRNA aminoacylation, Ser	Seryl-tRNA synthetase (EC 6.1.1.11)	fig|6666666.562731.peg.773, fig|6666666.562731.peg.6479
Protein Metabolism	Protein biosynthesis	tRNA aminoacylation, Tyr	Tyrosyl-tRNA synthetase (EC 6.1.1.1)	fig|6666666.562731.peg.4227
Protein Metabolism	Protein biosynthesis	tRNA aminoacylation, Leu	Leucyl-tRNA synthetase (EC 6.1.1.4)	fig|6666666.562731.peg.3747
Protein Metabolism	Protein biosynthesis	Glycyl-tRNA synthetase	Glycyl-tRNA synthetase alpha chain (EC 6.1.1.14)	fig|6666666.562731.peg.3690
Protein Metabolism	Protein biosynthesis	Glycyl-tRNA synthetase	Glycyl-tRNA synthetase beta chain (EC 6.1.1.14)	fig|6666666.562731.peg.3689
Protein Metabolism	Protein biosynthesis	tRNA aminoacylation, Phe	Phenylalanyl-tRNA synthetase alpha chain (EC 6.1.1.20)	fig|6666666.562731.peg.2620
Protein Metabolism	Protein biosynthesis	tRNA aminoacylation, Phe	Phenylalanyl-tRNA synthetase beta chain (EC 6.1.1.20)	fig|6666666.562731.peg.2619
Protein Metabolism	Protein processing and modification	Signal peptidase	Signal peptidase I (EC 3.4.21.89)	fig|6666666.562731.peg.670, fig|6666666.562731.peg.2174
Protein Metabolism	Protein processing and modification	Signal peptidase	Lipoprotein signal peptidase (EC 3.4.23.36)	fig|6666666.562731.peg.3622, fig|6666666.562731.peg.4853
Protein Metabolism	Protein processing and modification	G3E family of P-loop GTPases (metallocenter biosynthesis)	Urease accessory protein UreD	fig|6666666.562731.peg.3006
Protein Metabolism	Protein processing and modification	G3E family of P-loop GTPases (metallocenter biosynthesis)	Urease accessory protein UreF	fig|6666666.562731.peg.3004
Protein Metabolism	Protein processing and modification	G3E family of P-loop GTPases (metallocenter biosynthesis)	Urease beta subunit (EC 3.5.1.5)	fig|6666666.562731.peg.3002
Protein Metabolism	Protein processing and modification	G3E family of P-loop GTPases (metallocenter biosynthesis)	Urease accessory protein UreG	fig|6666666.562731.peg.3005
Protein Metabolism	Protein processing and modification	G3E family of P-loop GTPases (metallocenter biosynthesis)	Urease gamma subunit (EC 3.5.1.5)	fig|6666666.562731.peg.3001
Protein Metabolism	Protein processing and modification	G3E family of P-loop GTPases (metallocenter biosynthesis)	Urease alpha subunit (EC 3.5.1.5)	fig|6666666.562731.peg.3003
Protein Metabolism	Protein processing and modification	Ribosomal protein S5p acylation	SSU ribosomal protein S5p (S2e)	fig|6666666.562731.peg.876
Protein Metabolism	Protein processing and modification	Ribosomal protein S5p acylation	Ribosomal-protein-S5p-alanine acetyltransferase	fig|6666666.562731.peg.760, fig|6666666.562731.peg.1558
Protein Metabolism	Protein degradation	Aminopeptidases (EC 3.4.11.-)	Aminopeptidase S (Leu, Val, Phe, Tyr preference) (EC 3.4.11.24)	fig|6666666.562731.peg.1723, fig|6666666.562731.peg.4074, fig|6666666.562731.peg.4075
Protein Metabolism	Protein degradation	Protein degradation	Deblocking aminopeptidase (EC 3.4.11.-)	fig|6666666.562731.peg.2354
Protein Metabolism	Protein degradation	Protein degradation	Aminopeptidase YpdF (MP-, MA-, MS-, AP-, NP- specific)	fig|6666666.562731.peg.2928, fig|6666666.562731.peg.3275, fig|6666666.562731.peg.4028
Protein Metabolism	Protein degradation	Metallocarboxypeptidases (EC 3.4.17.-)	D-alanyl-D-alanine carboxypeptidase (EC 3.4.16.4)	fig|6666666.562731.peg.128, fig|6666666.562731.peg.776, fig|6666666.562731.peg.1718, fig|6666666.562731.peg.3069, fig|6666666.562731.peg.3217, fig|6666666.562731.peg.6605
Protein Metabolism	Protein degradation	Metallocarboxypeptidases (EC 3.4.17.-)	Thermostable carboxypeptidase 1 (EC 3.4.17.19)	fig|6666666.562731.peg.4222
Protein Metabolism	Protein degradation	Proteolysis in bacteria, ATP-dependent	DNA repair protein RadA	fig|6666666.562731.peg.924
Protein Metabolism	Protein degradation	Proteolysis in bacteria, ATP-dependent	ATP-dependent Clp protease ATP-binding subunit ClpX	fig|6666666.562731.peg.6249
Protein Metabolism	Protein degradation	Proteolysis in bacteria, ATP-dependent	Outer membrane stress sensor protease DegS	fig|6666666.562731.peg.108
Protein Metabolism	Protein degradation	Proteolysis in bacteria, ATP-dependent	ATP-dependent protease La (EC 3.4.21.53) Type I	fig|6666666.562731.peg.6252
Protein Metabolism	Protein degradation	Proteolysis in bacteria, ATP-dependent	ATP-dependent Clp protease, ATP-binding subunit ClpC	fig|6666666.562731.peg.925
Protein Metabolism	Protein degradation	Proteolysis in bacteria, ATP-dependent	Membrane-associated protein containing RNA-binding TRAM domain and ribonuclease PIN-domain, YacL B.subtilis ortholog	fig|6666666.562731.peg.919
Protein Metabolism	Protein degradation	Proteolysis in bacteria, ATP-dependent	ATP-dependent hsl protease ATP-binding subunit HslU	fig|6666666.562731.peg.2156
Protein Metabolism	Protein degradation	Proteolysis in bacteria, ATP-dependent	Transcriptional regulator CtsR	fig|6666666.562731.peg.928
Protein Metabolism	Protein degradation	Omega peptidases (EC 3.4.19.-)	Acylamino-acid-releasing enzyme (EC 3.4.19.1)	fig|6666666.562731.peg.1582, fig|6666666.562731.peg.5255
Protein Metabolism	Protein degradation	Omega peptidases (EC 3.4.19.-)	Pyrrolidone-carboxylate peptidase (EC 3.4.19.3)	fig|6666666.562731.peg.5271
Cell Division and Cell Cycle	Checkpoint control	Bacterial checkpoint-control-related cluster	Diadenylate cyclase spyDAC	fig|6666666.562731.peg.6397, fig|6666666.562731.peg.6646
Cell Division and Cell Cycle	Checkpoint control	Bacterial checkpoint-control-related cluster	Phosphoglucosamine mutase (EC 5.4.2.10)	fig|6666666.562731.peg.6648
Cell Division and Cell Cycle	Checkpoint control	Bacterial checkpoint-control-related cluster	Bacterial checkpoint controller DisA with nucleotide-binding domain	fig|6666666.562731.peg.6397, fig|6666666.562731.peg.6646
Motility and Chemotaxis	Flagellar motility in Prokaryota	Flagellum in Campylobacter	Flagellar basal-body rod protein FlgC	fig|6666666.562731.peg.2154
Motility and Chemotaxis	Flagellar motility in Prokaryota	Flagellum in Campylobacter	Flagellin protein FlaA	fig|6666666.562731.peg.4551
Motility and Chemotaxis	Flagellar motility in Prokaryota	Flagellum in Campylobacter	Cell division protein FtsI [Peptidoglycan synthetase] (EC 2.4.1.129)	fig|6666666.562731.peg.3648, fig|6666666.562731.peg.3649
Motility and Chemotaxis	Flagellar motility in Prokaryota	Flagellum in Campylobacter	Flagellar hook-basal body complex protein FliE	fig|6666666.562731.peg.2153
Motility and Chemotaxis	Flagellar motility in Prokaryota	Flagellum in Campylobacter	Flagellar basal-body rod protein FlgB	fig|6666666.562731.peg.2155, fig|6666666.562731.peg.2898
Regulation and Cell signaling	Regulation and Cell signaling - no subcategory	cAMP signaling in bacteria	Predicted signal-transduction protein containing cAMP-binding and CBS domains	fig|6666666.562731.peg.2331
Regulation and Cell signaling	Regulation and Cell signaling - no subcategory	cAMP signaling in bacteria	Adenylate cyclase (EC 4.6.1.1)	fig|6666666.562731.peg.2289
Regulation and Cell signaling	Regulation and Cell signaling - no subcategory	cAMP signaling in bacteria	Adenine phosphoribosyltransferase (EC 2.4.2.7)	fig|6666666.562731.peg.5876
Regulation and Cell signaling	Regulation and Cell signaling - no subcategory	LysR-family proteins in Escherichia coli	Chromosome initiation inhibitor	fig|6666666.562731.peg.1304, fig|6666666.562731.peg.4390
Regulation and Cell signaling	Regulation and Cell signaling - no subcategory	Stringent Response, (p)ppGpp metabolism	GTP pyrophosphokinase (EC 2.7.6.5), (p)ppGpp synthetase II	fig|6666666.562731.peg.5874
Regulation and Cell signaling	Regulation and Cell signaling - no subcategory	Stringent Response, (p)ppGpp metabolism	Guanosine-3',5'-bis(diphosphate) 3'-pyrophosphohydrolase (EC 3.1.7.2)	fig|6666666.562731.peg.5874
Regulation and Cell signaling	Programmed Cell Death and Toxin-antitoxin Systems	MazEF toxin-antitoxing (programmed cell death) system	Programmed cell death toxin YdcE	fig|6666666.562731.peg.3018, fig|6666666.562731.peg.3145, fig|6666666.562731.peg.6181
Regulation and Cell signaling	Programmed Cell Death and Toxin-antitoxin Systems	MazEF toxin-antitoxing (programmed cell death) system	Programmed cell death antitoxin YdcD	fig|6666666.562731.peg.3019
Regulation and Cell signaling	Programmed Cell Death and Toxin-antitoxin Systems	Murein hydrolase regulation and cell death	Autolysis histidine kinase LytS	fig|6666666.562731.peg.3380
Regulation and Cell signaling	Programmed Cell Death and Toxin-antitoxin Systems	Murein hydrolase regulation and cell death	Antiholin-like protein LrgA	fig|6666666.562731.peg.784
Regulation and Cell signaling	Programmed Cell Death and Toxin-antitoxin Systems	Murein hydrolase regulation and cell death	CidA-associated membrane protein CidB	fig|6666666.562731.peg.4795
Regulation and Cell signaling	Programmed Cell Death and Toxin-antitoxin Systems	Murein hydrolase regulation and cell death	LysR family regulatory protein CidR	fig|6666666.562731.peg.4793
Regulation and Cell signaling	Programmed Cell Death and Toxin-antitoxin Systems	Murein hydrolase regulation and cell death	Cytidine deaminase (EC 3.5.4.5)	fig|6666666.562731.peg.3695
Regulation and Cell signaling	Programmed Cell Death and Toxin-antitoxin Systems	Murein hydrolase regulation and cell death	Holin-like protein CidA	fig|6666666.562731.peg.4794
Regulation and Cell signaling	Programmed Cell Death and Toxin-antitoxin Systems	Murein hydrolase regulation and cell death	Autolysis response regulater LytR	fig|6666666.562731.peg.30
Regulation and Cell signaling	Programmed Cell Death and Toxin-antitoxin Systems	Toxin-antitoxin replicon stabilization systems	HigA protein (antitoxin to HigB)	fig|6666666.562731.peg.2307
Regulation and Cell signaling	Programmed Cell Death and Toxin-antitoxin Systems	Phd-Doc, YdcE-YdcD toxin-antitoxin (programmed cell death) systems	Programmed cell death toxin YdcE	fig|6666666.562731.peg.3018, fig|6666666.562731.peg.3145, fig|6666666.562731.peg.6181
Regulation and Cell signaling	Programmed Cell Death and Toxin-antitoxin Systems	Phd-Doc, YdcE-YdcD toxin-antitoxin (programmed cell death) systems	Death on curing protein, Doc toxin	fig|6666666.562731.peg.685, fig|6666666.562731.peg.3260
Regulation and Cell signaling	Programmed Cell Death and Toxin-antitoxin Systems	Phd-Doc, YdcE-YdcD toxin-antitoxin (programmed cell death) systems	Programmed cell death antitoxin YdcD	fig|6666666.562731.peg.3019
Secondary Metabolism	Bacterial cytostatics, differentiation factors and antibiotics	Clavulanic acid biosynthesis	clavaldehyde dehydrogenase	fig|6666666.562731.peg.1133
Secondary Metabolism	Plant Hormones	Auxin biosynthesis	Tryptophan synthase alpha chain (EC 4.2.1.20)	fig|6666666.562731.peg.4443
Secondary Metabolism	Plant Hormones	Auxin biosynthesis	Anthranilate phosphoribosyltransferase (EC 2.4.2.18)	fig|6666666.562731.peg.4447
Secondary Metabolism	Plant Hormones	Auxin biosynthesis	Tryptophan synthase beta chain (EC 4.2.1.20)	fig|6666666.562731.peg.4444
Secondary Metabolism	Plant Hormones	Auxin biosynthesis	Phosphoribosylanthranilate isomerase (EC 5.3.1.24)	fig|6666666.562731.peg.4445
DNA Metabolism	DNA repair	DNA repair, bacterial MutL-MutS system	Recombination inhibitory protein MutS2	fig|6666666.562731.peg.2615, fig|6666666.562731.peg.5799
DNA Metabolism	DNA repair	DNA repair, bacterial MutL-MutS system	DNA mismatch repair protein MutS	fig|6666666.562731.peg.4214
DNA Metabolism	DNA repair	DNA repair, bacterial MutL-MutS system	DNA mismatch repair protein MutL	fig|6666666.562731.peg.4213
DNA Metabolism	DNA repair	DNA repair, UvrABC system	Excinuclease ABC subunit C	fig|6666666.562731.peg.6042
DNA Metabolism	DNA repair	DNA repair, UvrABC system	Excinuclease ABC subunit A	fig|6666666.562731.peg.4508
DNA Metabolism	DNA repair	DNA repair, UvrABC system	Excinuclease ABC subunit B	fig|6666666.562731.peg.4509
DNA Metabolism	DNA repair	DNA repair, bacterial photolyase	Deoxyribodipyrimidine photolyase (EC 4.1.99.3)	fig|6666666.562731.peg.4908
DNA Metabolism	DNA repair	DNA repair, bacterial DinG and relatives	DinG family ATP-dependent helicase CPE1197	fig|6666666.562731.peg.4785
DNA Metabolism	DNA repair	DNA repair, bacterial DinG and relatives	DinG family ATP-dependent helicase YoaA	fig|6666666.562731.peg.1255, fig|6666666.562731.peg.4414
DNA Metabolism	DNA repair	DNA repair, bacterial DinG and relatives	DinG family ATP-dependent helicase YpvA	fig|6666666.562731.peg.3325
DNA Metabolism	DNA repair	2-phosphoglycolate salvage	Phosphoglycolate phosphatase (EC 3.1.3.18)	fig|6666666.562731.peg.2480, fig|6666666.562731.peg.5001, fig|6666666.562731.peg.5825
DNA Metabolism	DNA repair	RecA and RecX	RecA protein	fig|6666666.562731.peg.2075
DNA Metabolism	DNA repair	RecA and RecX	Regulatory protein RecX	fig|6666666.562731.peg.2074
DNA Metabolism	DNA repair	DNA repair system including RecA, MutS and a hypothetical protein	DNA mismatch repair protein MutS	fig|6666666.562731.peg.4214
DNA Metabolism	DNA repair	DNA repair system including RecA, MutS and a hypothetical protein	RecA protein	fig|6666666.562731.peg.2075
DNA Metabolism	DNA repair	DNA repair system including RecA, MutS and a hypothetical protein	Regulatory protein RecX	fig|6666666.562731.peg.2074
DNA Metabolism	DNA repair	DNA repair, bacterial	Exonuclease SbcD	fig|6666666.562731.peg.3712
DNA Metabolism	DNA repair	DNA repair, bacterial	ADA regulatory protein	fig|6666666.562731.peg.217, fig|6666666.562731.peg.1925, fig|6666666.562731.peg.3044, fig|6666666.562731.peg.4045
DNA Metabolism	DNA repair	DNA repair, bacterial	SOS-response repressor and protease LexA (EC 3.4.21.88)	fig|6666666.562731.peg.3007, fig|6666666.562731.peg.4196
DNA Metabolism	DNA repair	DNA repair, bacterial	DNA polymerase IV (EC 2.7.7.7)	fig|6666666.562731.peg.1039, fig|6666666.562731.peg.2325, fig|6666666.562731.peg.2512, fig|6666666.562731.peg.3368
DNA Metabolism	DNA repair	DNA repair, bacterial	Exonuclease SbcC	fig|6666666.562731.peg.3711, fig|6666666.562731.peg.4694
DNA Metabolism	DNA repair	DNA repair, bacterial	Single-stranded DNA-binding protein	fig|6666666.562731.peg.136
DNA Metabolism	DNA repair	DNA repair, bacterial	Exodeoxyribonuclease VII small subunit (EC 3.1.11.6)	fig|6666666.562731.peg.3255
DNA Metabolism	DNA repair	DNA repair, bacterial	DNA repair protein RadA	fig|6666666.562731.peg.924
DNA Metabolism	DNA repair	DNA repair, bacterial	Exodeoxyribonuclease VII large subunit (EC 3.1.11.6)	fig|6666666.562731.peg.3256
DNA Metabolism	DNA repair	DNA repair, bacterial	DNA repair protein RecN	fig|6666666.562731.peg.3248
DNA Metabolism	DNA repair	DNA repair, bacterial	A/G-specific adenine glycosylase (EC 3.2.2.-)	fig|6666666.562731.peg.674
DNA Metabolism	DNA repair	DNA repair, bacterial	Recombinational DNA repair protein RecT (prophage associated)	fig|6666666.562731.peg.3138
DNA Metabolism	DNA repair	DNA repair, bacterial	Endonuclease IV (EC 3.1.21.2)	fig|6666666.562731.peg.2970, fig|6666666.562731.peg.4181
DNA Metabolism	DNA repair	DNA repair, bacterial	Methylated-DNA--protein-cysteine methyltransferase (EC 2.1.1.63)	fig|6666666.562731.peg.217, fig|6666666.562731.peg.3044, fig|6666666.562731.peg.5749
DNA Metabolism	DNA repair	DNA repair, bacterial	RecA protein	fig|6666666.562731.peg.2075
DNA Metabolism	DNA repair	DNA repair, bacterial	Exodeoxyribonuclease III (EC 3.1.11.2)	fig|6666666.562731.peg.491, fig|6666666.562731.peg.5612
DNA Metabolism	DNA repair	DNA repair, bacterial RecFOR pathway	ATP-dependent DNA helicase RecQ	fig|6666666.562731.peg.2881
DNA Metabolism	DNA repair	DNA repair, bacterial RecFOR pathway	Single-stranded DNA-binding protein	fig|6666666.562731.peg.136
DNA Metabolism	DNA repair	DNA repair, bacterial RecFOR pathway	Recombination protein RecR	fig|6666666.562731.peg.718
DNA Metabolism	DNA repair	DNA repair, bacterial RecFOR pathway	RecA protein	fig|6666666.562731.peg.2075
DNA Metabolism	DNA repair	DNA repair, bacterial RecFOR pathway	DNA recombination and repair protein RecO	fig|6666666.562731.peg.3692
DNA Metabolism	DNA repair	DNA repair, bacterial RecFOR pathway	DNA recombination and repair protein RecF	fig|6666666.562731.peg.189
DNA Metabolism	DNA repair	Nonhomologous End-Joining in Bacteria	Ku domain protein	fig|6666666.562731.peg.5055
DNA Metabolism	DNA repair	Nonhomologous End-Joining in Bacteria	ATP-dependent DNA ligase (EC 6.5.1.1) clustered with Ku protein, LigD	fig|6666666.562731.peg.5058, fig|6666666.562731.peg.5059
DNA Metabolism	DNA Metabolism - no subcategory	DNA ligases	ATP-dependent DNA ligase (EC 6.5.1.1)	fig|6666666.562731.peg.3202
DNA Metabolism	DNA Metabolism - no subcategory	DNA ligases	Ku domain protein	fig|6666666.562731.peg.5055
DNA Metabolism	DNA Metabolism - no subcategory	DNA ligases	ATP-dependent DNA ligase (EC 6.5.1.1) clustered with Ku protein, LigD	fig|6666666.562731.peg.5058, fig|6666666.562731.peg.5059
DNA Metabolism	DNA Metabolism - no subcategory	YcfH	Putative deoxyribonuclease similar to YcfH, type 3	fig|6666666.562731.peg.6470
DNA Metabolism	DNA Metabolism - no subcategory	DNA structural proteins, bacterial	Chromosome partition protein smc	fig|6666666.562731.peg.2187
DNA Metabolism	DNA Metabolism - no subcategory	DNA structural proteins, bacterial	DNA-binding protein HBsu	fig|6666666.562731.peg.818, fig|6666666.562731.peg.4464, fig|6666666.562731.peg.5296
DNA Metabolism	DNA replication	DNA topoisomerases, Type I, ATP-independent	DNA topoisomerase III (EC 5.99.1.2)	fig|6666666.562731.peg.503, fig|6666666.562731.peg.4144
DNA Metabolism	DNA replication	DNA topoisomerases, Type I, ATP-independent	DNA topoisomerase I (EC 5.99.1.2)	fig|6666666.562731.peg.2159
DNA Metabolism	DNA replication	DNA replication strays	DNA polymerase III polC-type (EC 2.7.7.7)	fig|6666666.562731.peg.2109
DNA Metabolism	DNA replication	DNA topoisomerases, Type II, ATP-dependent	DNA gyrase subunit B (EC 5.99.1.3)	fig|6666666.562731.peg.191
DNA Metabolism	DNA replication	DNA topoisomerases, Type II, ATP-dependent	DNA gyrase subunit A (EC 5.99.1.3)	fig|6666666.562731.peg.193
DNA Metabolism	DNA uptake, competence	DNA processing cluster	Recombination protein RecR	fig|6666666.562731.peg.718
DNA Metabolism	DNA uptake, competence	DNA processing cluster	DNA topoisomerase III (EC 5.99.1.2)	fig|6666666.562731.peg.503, fig|6666666.562731.peg.4144
DNA Metabolism	DNA uptake, competence	DNA processing cluster	DNA polymerase III subunits gamma and tau (EC 2.7.7.7)	fig|6666666.562731.peg.720
Fatty Acids, Lipids, and Isoprenoids	Triacylglycerols	Triacylglycerol metabolism	Monoglyceride lipase (EC 3.1.1.23)	fig|6666666.562731.peg.2430, fig|6666666.562731.peg.2661
Fatty Acids, Lipids, and Isoprenoids	Triacylglycerols	Triacylglycerol metabolism	Lysophospholipase (EC 3.1.1.5)	fig|6666666.562731.peg.2430, fig|6666666.562731.peg.2661, fig|6666666.562731.peg.5595
Fatty Acids, Lipids, and Isoprenoids	Fatty acids	Fatty Acid Biosynthesis FASII	Biotin carboxyl carrier protein of acetyl-CoA carboxylase	fig|6666666.562731.peg.3263
Fatty Acids, Lipids, and Isoprenoids	Fatty acids	Fatty Acid Biosynthesis FASII	Biotin carboxylase of acetyl-CoA carboxylase (EC 6.3.4.14)	fig|6666666.562731.peg.3262
Fatty Acids, Lipids, and Isoprenoids	Fatty acids	Fatty Acid Biosynthesis FASII	Acetyl-coenzyme A carboxyl transferase beta chain (EC 6.4.1.2)	fig|6666666.562731.peg.2457
Fatty Acids, Lipids, and Isoprenoids	Fatty acids	Fatty Acid Biosynthesis FASII	4'-phosphopantetheinyl transferase (EC 2.7.8.-)	fig|6666666.562731.peg.4975
Fatty Acids, Lipids, and Isoprenoids	Fatty acids	Fatty Acid Biosynthesis FASII	Acyl carrier protein	fig|6666666.562731.peg.2190
Fatty Acids, Lipids, and Isoprenoids	Fatty acids	Fatty Acid Biosynthesis FASII	Acetyl-coenzyme A carboxyl transferase alpha chain (EC 6.4.1.2)	fig|6666666.562731.peg.2456
Fatty Acids, Lipids, and Isoprenoids	Fatty acids	Fatty Acid Biosynthesis FASII	Malonyl CoA-acyl carrier protein transacylase (EC 2.3.1.39)	fig|6666666.562731.peg.768, fig|6666666.562731.peg.2193, fig|6666666.562731.peg.4252
Fatty Acids, Lipids, and Isoprenoids	Fatty acids	Fatty Acid Biosynthesis FASII	3-hydroxyacyl-[acyl-carrier-protein] dehydratase, FabZ form (EC 4.2.1.59)	fig|6666666.562731.peg.4580
Fatty Acids, Lipids, and Isoprenoids	Isoprenoids	Isoprenoinds for Quinones	Undecaprenyl diphosphate synthase (EC 2.5.1.31)	fig|6666666.562731.peg.2114, fig|6666666.562731.peg.5738
Fatty Acids, Lipids, and Isoprenoids	Isoprenoids	Isoprenoinds for Quinones	Heptaprenyl diphosphate synthase component II (EC 2.5.1.30)	fig|6666666.562731.peg.4455
Fatty Acids, Lipids, and Isoprenoids	Isoprenoids	Isoprenoinds for Quinones	Heptaprenyl diphosphate synthase component I (EC 2.5.1.30)	fig|6666666.562731.peg.4460
Fatty Acids, Lipids, and Isoprenoids	Isoprenoids	Isoprenoinds for Quinones	(2E,6E)-farnesyl diphosphate synthase (EC 2.5.1.10)	fig|6666666.562731.peg.1646, fig|6666666.562731.peg.3254
Fatty Acids, Lipids, and Isoprenoids	Isoprenoids	Polyprenyl Diphosphate Biosynthesis	Undecaprenyl diphosphate synthase (EC 2.5.1.31)	fig|6666666.562731.peg.2114, fig|6666666.562731.peg.5738
Fatty Acids, Lipids, and Isoprenoids	Isoprenoids	Polyprenyl Diphosphate Biosynthesis	Heptaprenyl diphosphate synthase component II (EC 2.5.1.30)	fig|6666666.562731.peg.4455
Fatty Acids, Lipids, and Isoprenoids	Isoprenoids	Polyprenyl Diphosphate Biosynthesis	Heptaprenyl diphosphate synthase component I (EC 2.5.1.30)	fig|6666666.562731.peg.4460
Fatty Acids, Lipids, and Isoprenoids	Isoprenoids	Polyprenyl Diphosphate Biosynthesis	(2E,6E)-farnesyl diphosphate synthase (EC 2.5.1.10)	fig|6666666.562731.peg.1646, fig|6666666.562731.peg.3254
Fatty Acids, Lipids, and Isoprenoids	Isoprenoids	Nonmevalonate Branch of Isoprenoid Biosynthesis	1-deoxy-D-xylulose 5-phosphate reductoisomerase (EC 1.1.1.267)	fig|6666666.562731.peg.2112
Fatty Acids, Lipids, and Isoprenoids	Isoprenoids	Nonmevalonate Branch of Isoprenoid Biosynthesis	4-diphosphocytidyl-2-C-methyl-D-erythritol kinase (EC 2.7.1.148)	fig|6666666.562731.peg.805
Fatty Acids, Lipids, and Isoprenoids	Isoprenoids	Nonmevalonate Branch of Isoprenoid Biosynthesis	2-C-methyl-D-erythritol 2,4-cyclodiphosphate synthase (EC 4.6.1.12)	fig|6666666.562731.peg.917
Fatty Acids, Lipids, and Isoprenoids	Isoprenoids	Nonmevalonate Branch of Isoprenoid Biosynthesis	2-C-methyl-D-erythritol 4-phosphate cytidylyltransferase (EC 2.7.7.60)	fig|6666666.562731.peg.918
Fatty Acids, Lipids, and Isoprenoids	Isoprenoids	Nonmevalonate Branch of Isoprenoid Biosynthesis	1-deoxy-D-xylulose 5-phosphate synthase (EC 2.2.1.7)	fig|6666666.562731.peg.3252
Fatty Acids, Lipids, and Isoprenoids	Isoprenoids	Isoprenoid Biosynthesis: Interconversions	Isopentenyl-diphosphate delta-isomerase, FMN-dependent (EC 5.3.3.2)	fig|6666666.562731.peg.4620
Fatty Acids, Lipids, and Isoprenoids	Isoprenoids	Isoprenoid Biosynthesis: Interconversions	(2E,6E)-farnesyl diphosphate synthase (EC 2.5.1.10)	fig|6666666.562731.peg.1646, fig|6666666.562731.peg.3254
Nitrogen Metabolism	Nitrogen Metabolism - no subcategory	Ammonia assimilation	Glutamine synthetase type I (EC 6.3.1.2)	fig|6666666.562731.peg.2570, fig|6666666.562731.peg.4203
Nitrogen Metabolism	Nitrogen Metabolism - no subcategory	Ammonia assimilation	Glutamate synthase [NADPH] small chain (EC 1.4.1.13)	fig|6666666.562731.peg.4146
Nitrogen Metabolism	Nitrogen Metabolism - no subcategory	Ammonia assimilation	Ammonium transporter	fig|6666666.562731.peg.2332, fig|6666666.562731.peg.2916
Nitrogen Metabolism	Nitrogen Metabolism - no subcategory	Ammonia assimilation	Glutamate synthase [NADPH] large chain (EC 1.4.1.13)	fig|6666666.562731.peg.5093
Nitrogen Metabolism	Denitrification	Denitrifying reductase gene clusters	Nitrous oxide reductase maturation protein NosD	fig|6666666.562731.peg.1482
Nitrogen Metabolism	Denitrification	Denitrifying reductase gene clusters	Nitrous oxide reductase maturation transmembrane protein NosY	fig|6666666.562731.peg.1480
Nitrogen Metabolism	Denitrification	Denitrifying reductase gene clusters	Copper-containing nitrite reductase (EC 1.7.2.1)	fig|6666666.562731.peg.4334
Nitrogen Metabolism	Denitrification	Denitrification	Nitrous oxide reductase maturation protein NosD	fig|6666666.562731.peg.1482
Nitrogen Metabolism	Denitrification	Denitrification	Nitrous oxide reductase maturation transmembrane protein NosY	fig|6666666.562731.peg.1480
Nitrogen Metabolism	Denitrification	Denitrification	Copper-containing nitrite reductase (EC 1.7.2.1)	fig|6666666.562731.peg.4334
Dormancy and Sporulation	Dormancy and Sporulation - no subcategory	Spore Core Dehydration	Spore maturation protein B	fig|6666666.562731.peg.3067
Dormancy and Sporulation	Dormancy and Sporulation - no subcategory	Spore Core Dehydration	Spore maturation protein A	fig|6666666.562731.peg.3068
Dormancy and Sporulation	Dormancy and Sporulation - no subcategory	Spore germination	Spore germination protein YpeB	fig|6666666.562731.peg.4482
Dormancy and Sporulation	Dormancy and Sporulation - no subcategory	Spore germination	Spore cortex-lytic enzyme CwlJ	fig|6666666.562731.peg.4086
Dormancy and Sporulation	Dormancy and Sporulation - no subcategory	Spore germination	Spore germination protein GerKC	fig|6666666.562731.peg.1179, fig|6666666.562731.peg.4712
Dormancy and Sporulation	Dormancy and Sporulation - no subcategory	Spore germination	Spore cortex-lytic enzyme, lytic transglycosylase SleB	fig|6666666.562731.peg.2086, fig|6666666.562731.peg.3354
Dormancy and Sporulation	Dormancy and Sporulation - no subcategory	Spore germination	Spore germination protein GerD	fig|6666666.562731.peg.855
Dormancy and Sporulation	Dormancy and Sporulation - no subcategory	Spore germination	Spore germination protein GerKB	fig|6666666.562731.peg.1524, fig|6666666.562731.peg.5057
Dormancy and Sporulation	Dormancy and Sporulation - no subcategory	Spore germination	Spore germination protein GerSC	fig|6666666.562731.peg.1036
Dormancy and Sporulation	Dormancy and Sporulation - no subcategory	Spore germination	Spore germination protein GerKA	fig|6666666.562731.peg.1268
Dormancy and Sporulation	Dormancy and Sporulation - no subcategory	Persister Cells	Cell division inhibitor	fig|6666666.562731.peg.2972
Dormancy and Sporulation	Dormancy and Sporulation - no subcategory	Sporulation Cluster	RNA binding protein, contains ribosomal protein S1 domain	fig|6666666.562731.peg.823
Dormancy and Sporulation	Dormancy and Sporulation - no subcategory	Sporulation Cluster	Stage II sporulation serine phosphatase for sigma-F activation (SpoIIE)	fig|6666666.562731.peg.825
Dormancy and Sporulation	Dormancy and Sporulation - no subcategory	Sporulation Cluster	Transcription-repair coupling factor	fig|6666666.562731.peg.813
Dormancy and Sporulation	Dormancy and Sporulation - no subcategory	Sporulation Cluster	possible tetrapyrrole methyltransferase domain	fig|6666666.562731.peg.817
Dormancy and Sporulation	Dormancy and Sporulation - no subcategory	Sporulation Cluster	Stage II sporulation protein D (SpoIID)	fig|6666666.562731.peg.4588
Dormancy and Sporulation	Dormancy and Sporulation - no subcategory	Sporulation Cluster	Nucleoside triphosphate pyrophosphohydrolase MazG (EC 3.6.1.8)	fig|6666666.562731.peg.817
Dormancy and Sporulation	Dormancy and Sporulation - no subcategory	Sporulation Cluster	FIG007421: forespore shell protein	fig|6666666.562731.peg.820
Dormancy and Sporulation	Dormancy and Sporulation - no subcategory	Sporulation Cluster	Ribosome-associated heat shock protein implicated in the recycling of the 50S subunit (S4 paralog)	fig|6666666.562731.peg.819
Dormancy and Sporulation	Dormancy and Sporulation - no subcategory	Sporulation Cluster	FIG006789: Stage V sporulation protein	fig|6666666.562731.peg.5979
Dormancy and Sporulation	Dormancy and Sporulation - no subcategory	Sporulation Cluster	Stage V sporulation protein T, AbrB family transcriptional regulator (SpoVT)	fig|6666666.562731.peg.815, fig|6666666.562731.peg.6301
Dormancy and Sporulation	Dormancy and Sporulation - no subcategory	Sporulation Cluster	Spore cortex biosynthesis protein	fig|6666666.562731.peg.821
Dormancy and Sporulation	Dormancy and Sporulation - no subcategory	SpoVS protein family	Stage III sporulation protein AE	fig|6666666.562731.peg.3267
Dormancy and Sporulation	Dormancy and Sporulation - no subcategory	Sporulation-associated proteins with broader functions	Stage III sporulation protein AE	fig|6666666.562731.peg.3267
Dormancy and Sporulation	Dormancy and Sporulation - no subcategory	Sporulation-associated proteins with broader functions	Peptidyl-tRNA hydrolase (EC 3.1.1.29)	fig|6666666.562731.peg.811
Dormancy and Sporulation	Dormancy and Sporulation - no subcategory	Sporulation-associated proteins with broader functions	RNA polymerase sporulation specific sigma factor SigH	fig|6666666.562731.peg.910
Dormancy and Sporulation	Dormancy and Sporulation - no subcategory	Sporulation Cluster III A	Stage III sporulation protein AD	fig|6666666.562731.peg.3268
Dormancy and Sporulation	Dormancy and Sporulation - no subcategory	Sporulation Cluster III A	Stage III sporulation protein AF	fig|6666666.562731.peg.3266
Dormancy and Sporulation	Dormancy and Sporulation - no subcategory	Sporulation Cluster III A	Stage III sporulation protein AC	fig|6666666.562731.peg.3269
Dormancy and Sporulation	Dormancy and Sporulation - no subcategory	Sporulation Cluster III A	Stage III sporulation protein AG	fig|6666666.562731.peg.3265
Dormancy and Sporulation	Dormancy and Sporulation - no subcategory	Sporulation Cluster III A	Stage III sporulation protein AB	fig|6666666.562731.peg.3270
Dormancy and Sporulation	Dormancy and Sporulation - no subcategory	Sporulation Cluster III A	Stage III sporulation protein AE	fig|6666666.562731.peg.3267
Dormancy and Sporulation	Dormancy and Sporulation - no subcategory	Sporulation Cluster III A	Stage III sporulation protein AH	fig|6666666.562731.peg.3264
Dormancy and Sporulation	Dormancy and Sporulation - no subcategory	Sporulation Cluster III A	Stage III sporulation protein AA	fig|6666666.562731.peg.3271
Dormancy and Sporulation	Dormancy and Sporulation - no subcategory	Sporulation draft	Spore germination protein GerD	fig|6666666.562731.peg.855
Dormancy and Sporulation	Dormancy and Sporulation - no subcategory	Sporulation draft	Stage V sporulation protein B	fig|6666666.562731.peg.5882
Dormancy and Sporulation	Dormancy and Sporulation - no subcategory	Sporulation draft	KinB signaling pathway activation protein	fig|6666666.562731.peg.854
Dormancy and Sporulation	Dormancy and Sporulation - no subcategory	Sporulation draft	Stage 0 sporulation two-component response regulator (Spo0A)	fig|6666666.562731.peg.3246
Dormancy and Sporulation	Dormancy and Sporulation - no subcategory	Sporulation draft	FIG006789: Stage V sporulation protein	fig|6666666.562731.peg.5979
Dormancy and Sporulation	Dormancy and Sporulation - no subcategory	Sporulation draft	Sporulation kinase B (EC 2.7.13.3)	fig|6666666.562731.peg.5199
Dormancy and Sporulation	Dormancy and Sporulation - no subcategory	Sporulation draft	Stage 0 sporulation protein YaaT	fig|6666666.562731.peg.791
Respiration	Electron accepting reactions	Ubiquinone Menaquinone-cytochrome c reductase complexes	Menaquinone-cytochrome c reductase, cytochrome B subunit	fig|6666666.562731.peg.4431
Respiration	Electron accepting reactions	Ubiquinone Menaquinone-cytochrome c reductase complexes	Menaquinone-cytochrome C oxidoreductase, cytochrome C subunit	fig|6666666.562731.peg.4430
Respiration	Electron accepting reactions	Ubiquinone Menaquinone-cytochrome c reductase complexes	Menaquinone-cytochrome C reductase iron-sulfur subunit	fig|6666666.562731.peg.4432
Respiration	Electron accepting reactions	Terminal cytochrome d ubiquinol oxidases	Cytochrome d ubiquinol oxidase subunit I (EC 1.10.3.-)	fig|6666666.562731.peg.1338, fig|6666666.562731.peg.4816, fig|6666666.562731.peg.6802
Respiration	Electron accepting reactions	Terminal cytochrome d ubiquinol oxidases	Cytochrome d ubiquinol oxidase subunit II (EC 1.10.3.-)	fig|6666666.562731.peg.1337, fig|6666666.562731.peg.4815, fig|6666666.562731.peg.6803
Respiration	Electron accepting reactions	Terminal cytochrome C oxidases	Cytochrome c oxidase, subunit IV (EC 1.9.3.1)	fig|6666666.562731.peg.6630
Respiration	Electron accepting reactions	Terminal cytochrome C oxidases	Cytochrome c oxidase polypeptide III (EC 1.9.3.1)	fig|6666666.562731.peg.6629
Respiration	Electron accepting reactions	Terminal cytochrome C oxidases	Cytochrome c oxidase polypeptide I (EC 1.9.3.1)	fig|6666666.562731.peg.6628
Respiration	Electron accepting reactions	Terminal cytochrome C oxidases	Cytochrome c oxidase polypeptide II (EC 1.9.3.1)	fig|6666666.562731.peg.6627
Respiration	Electron accepting reactions	Terminal cytochrome oxidases	Cytochrome d ubiquinol oxidase subunit I (EC 1.10.3.-)	fig|6666666.562731.peg.1338, fig|6666666.562731.peg.4816, fig|6666666.562731.peg.6802
Respiration	Electron accepting reactions	Terminal cytochrome oxidases	Cytochrome d ubiquinol oxidase subunit II (EC 1.10.3.-)	fig|6666666.562731.peg.1337, fig|6666666.562731.peg.4815, fig|6666666.562731.peg.6803
Respiration	Electron donating reactions	Respiratory dehydrogenases 1	Glycerol dehydrogenase (EC 1.1.1.6)	fig|6666666.562731.peg.5459
Respiration	Electron donating reactions	Respiratory dehydrogenases 1	NADH dehydrogenase (EC 1.6.99.3)	fig|6666666.562731.peg.4687, fig|6666666.562731.peg.4898, fig|6666666.562731.peg.5991, fig|6666666.562731.peg.6013
Respiration	Electron donating reactions	Respiratory dehydrogenases 1	Aerobic glycerol-3-phosphate dehydrogenase (EC 1.1.5.3)	fig|6666666.562731.peg.4800
Respiration	Respiration - no subcategory	Quinone oxidoreductase family	Putative oxidoreductase SMc00968	fig|6666666.562731.peg.6768, fig|6666666.562731.peg.6769
Respiration	Respiration - no subcategory	Quinone oxidoreductase family	Quinone oxidoreductase (EC 1.6.5.5)	fig|6666666.562731.peg.5299
Respiration	Respiration - no subcategory	Quinone oxidoreductase family	Putative oxidoreductase YncB	fig|6666666.562731.peg.6526
Respiration	Respiration - no subcategory	Biogenesis of cytochrome c oxidases	Heme A synthase, cytochrome oxidase biogenesis protein Cox15-CtaA	fig|6666666.562731.peg.5982
Respiration	Respiration - no subcategory	Biogenesis of cytochrome c oxidases	Cytochrome oxidase biogenesis protein Sco1/SenC/PrrC, putative copper metallochaperone	fig|6666666.562731.peg.5963
Respiration	Respiration - no subcategory	Biogenesis of c-type cytochromes	Cytochrome c-type biogenesis protein Ccs1/ResB	fig|6666666.562731.peg.3063
Respiration	Respiration - no subcategory	Biogenesis of c-type cytochromes	Cytochrome c-type biogenesis protein CcsA/ResC	fig|6666666.562731.peg.3062
Respiration	Respiration - no subcategory	Biogenesis of c-type cytochromes	Thiol:disulfide oxidoreductase related to ResA	fig|6666666.562731.peg.1478
Respiration	Respiration - no subcategory	Biogenesis of c-type cytochromes	Cytochrome c-type biogenesis protein CcmG/DsbE, thiol:disulfide oxidoreductase	fig|6666666.562731.peg.2328, fig|6666666.562731.peg.3064
Respiration	Respiration - no subcategory	Biogenesis of c-type cytochromes	Cytochrome c-type biogenesis protein CcdA (DsbD analog)	fig|6666666.562731.peg.3284
Respiration	Respiration - no subcategory	Soluble cytochromes and functionally related electron carriers	Membrane-attached cytochrome c550	fig|6666666.562731.peg.749
Respiration	Respiration - no subcategory	Soluble cytochromes and functionally related electron carriers	Ferredoxin	fig|6666666.562731.peg.2324, fig|6666666.562731.peg.3943
Stress Response	Osmotic stress	Choline and Betaine Uptake and Betaine Biosynthesis	Glycine betaine transporter OpuD	fig|6666666.562731.peg.1078
Stress Response	Osmotic stress	Choline and Betaine Uptake and Betaine Biosynthesis	Glycine betaine ABC transport system, glycine betaine-binding protein OpuAC	fig|6666666.562731.peg.1713
Stress Response	Osmotic stress	Choline and Betaine Uptake and Betaine Biosynthesis	Glycine betaine ABC transport system, ATP-binding protein OpuAA (EC 3.6.3.32)	fig|6666666.562731.peg.1714
Stress Response	Osmotic stress	Choline and Betaine Uptake and Betaine Biosynthesis	L-proline glycine betaine binding ABC transporter protein ProX (TC 3.A.1.12.1)	fig|6666666.562731.peg.1290
Stress Response	Osmotic stress	Choline and Betaine Uptake and Betaine Biosynthesis	Glycine betaine ABC transport system, permease protein OpuAB	fig|6666666.562731.peg.1713
Stress Response	Osmotic stress	Choline and Betaine Uptake and Betaine Biosynthesis	Choline-sulfatase (EC 3.1.6.6)	fig|6666666.562731.peg.2699
Stress Response	Oxidative stress	Protection from Reactive Oxygen Species	Superoxide dismutase [Fe] (EC 1.15.1.1)	fig|6666666.562731.peg.663
Stress Response	Oxidative stress	Oxidative stress	Organic hydroperoxide resistance transcriptional regulator	fig|6666666.562731.peg.2163
Stress Response	Oxidative stress	Oxidative stress	Alkyl hydroperoxide reductase subunit C-like protein	fig|6666666.562731.peg.2630
Stress Response	Oxidative stress	Oxidative stress	bacteriophytochrome heme oxygenase BphO	fig|6666666.562731.peg.1698
Stress Response	Oxidative stress	Oxidative stress	Superoxide dismutase [Fe] (EC 1.15.1.1)	fig|6666666.562731.peg.663
Stress Response	Oxidative stress	Oxidative stress	Peroxide stress regulator PerR, FUR family	fig|6666666.562731.peg.4725, fig|6666666.562731.peg.6851
Stress Response	Oxidative stress	Oxidative stress	Ferric uptake regulation protein FUR	fig|6666666.562731.peg.3222, fig|6666666.562731.peg.4145
Stress Response	Oxidative stress	Oxidative stress	Superoxide dismutase [Mn] (EC 1.15.1.1)	fig|6666666.562731.peg.673
Stress Response	Oxidative stress	Oxidative stress	transcriptional regulator, Crp/Fnr family	fig|6666666.562731.peg.4335, fig|6666666.562731.peg.4337, fig|6666666.562731.peg.6393
Stress Response	Oxidative stress	Oxidative stress	Organic hydroperoxide resistance protein	fig|6666666.562731.peg.2988, fig|6666666.562731.peg.3453
Stress Response	Oxidative stress	Oxidative stress	Phytochrome, two-component sensor histidine kinase (EC 2.7.3.-)	fig|6666666.562731.peg.1697
Stress Response	Oxidative stress	Glutathione: Non-redox reactions	Lactoylglutathione lyase (EC 4.4.1.5)	fig|6666666.562731.peg.5554
Stress Response	Oxidative stress	CoA disulfide thiol-disulfide redox system	CoA-disulfide reductase (EC 1.8.1.14)	fig|6666666.562731.peg.1187, fig|6666666.562731.peg.3909
Stress Response	Oxidative stress	Glutathione: Redox cycle	Glutaredoxin	fig|6666666.562731.peg.6780
Stress Response	Oxidative stress	Glutathione: Redox cycle	Glutathione peroxidase (EC 1.11.1.9)	fig|6666666.562731.peg.1866, fig|6666666.562731.peg.1911, fig|6666666.562731.peg.2992, fig|6666666.562731.peg.4688
Stress Response	Oxidative stress	Glutaredoxins	Glutaredoxin	fig|6666666.562731.peg.6780
Stress Response	Oxidative stress	Glutaredoxins	Flavohemoprotein (Hemoglobin-like protein) (Flavohemoglobin) (Nitric oxide dioxygenase) (EC 1.14.12.17)	fig|6666666.562731.peg.1418
Stress Response	Oxidative stress	Glutathionylspermidine and Trypanothione	Similarity with glutathionylspermidine synthase (EC 6.3.1.8), group 2	fig|6666666.562731.peg.4859
Stress Response	Detoxification	Uptake of selenate and selenite	Sulfate and thiosulfate import ATP-binding protein CysA (EC 3.6.3.25)	fig|6666666.562731.peg.2959
Stress Response	Stress Response - no subcategory	Flavohaemoglobin	ABC-type Fe3+-siderophore transport system, permease 2 component	fig|6666666.562731.peg.3476
Stress Response	Stress Response - no subcategory	Flavohaemoglobin	Flavohemoprotein (Hemoglobin-like protein) (Flavohemoglobin) (Nitric oxide dioxygenase) (EC 1.14.12.17)	fig|6666666.562731.peg.1418
Stress Response	Stress Response - no subcategory	SigmaB stress responce regulation	Serine-protein kinase RsbW (EC 2.7.11.1)	fig|6666666.562731.peg.6819
Stress Response	Stress Response - no subcategory	SigmaB stress responce regulation	Serine phosphatase RsbU, regulator of sigma subunit	fig|6666666.562731.peg.6814
Stress Response	Stress Response - no subcategory	SigmaB stress responce regulation	RNA polymerase sigma factor SigB	fig|6666666.562731.peg.6820
Stress Response	Stress Response - no subcategory	Bacterial hemoglobins	diguanylate cyclase/phosphodiesterase (GGDEF & EAL domains) with PAS/PAC sensor(s)	fig|6666666.562731.peg.1367, fig|6666666.562731.peg.2548, fig|6666666.562731.peg.3245, fig|6666666.562731.peg.6518
Stress Response	Stress Response - no subcategory	Bacterial hemoglobins	Flavohemoprotein (Hemoglobin-like protein) (Flavohemoglobin) (Nitric oxide dioxygenase) (EC 1.14.12.17)	fig|6666666.562731.peg.1418
Stress Response	Stress Response - no subcategory	Bacterial hemoglobins	Hemoglobin-like protein HbO	fig|6666666.562731.peg.5951
Stress Response	Stress Response - no subcategory	Hfl operon	RNA-binding protein Hfq	fig|6666666.562731.peg.4210
Stress Response	Periplasmic Stress	Periplasmic Stress Response	Outer membrane stress sensor protease DegS	fig|6666666.562731.peg.108
Stress Response	Periplasmic Stress	Periplasmic Stress Response	HtrA protease/chaperone protein	fig|6666666.562731.peg.2575
Metabolism of Aromatic Compounds	Peripheral pathways for catabolism of aromatic compounds	Quinate degradation	3-dehydroquinate dehydratase II (EC 4.2.1.10)	fig|6666666.562731.peg.3276
Metabolism of Aromatic Compounds	Peripheral pathways for catabolism of aromatic compounds	Biphenyl Degradation	biphenyl-2,3-diol 1,2-dioxygenase III-related protein	fig|6666666.562731.peg.5406
Metabolism of Aromatic Compounds	Peripheral pathways for catabolism of aromatic compounds	Biphenyl Degradation	Acetaldehyde dehydrogenase (EC 1.2.1.10)	fig|6666666.562731.peg.3301
Metabolism of Aromatic Compounds	Peripheral pathways for catabolism of aromatic compounds	Biphenyl Degradation	4-hydroxy-2-oxovalerate aldolase (EC 4.1.3.39)	fig|6666666.562731.peg.2624
Metabolism of Aromatic Compounds	Peripheral pathways for catabolism of aromatic compounds	Benzoate degradation	Benzoate transport protein	fig|6666666.562731.peg.1420
Metabolism of Aromatic Compounds	Metabolism of central aromatic intermediates	Salicylate and gentisate catabolism	Fumarylacetoacetate hydrolase family protein	fig|6666666.562731.peg.1170, fig|6666666.562731.peg.2365
Metabolism of Aromatic Compounds	Metabolism of Aromatic Compounds - no subcategory	Aromatic Amin Catabolism	4-hydroxyphenylacetate 3-monooxygenase (EC 1.14.13.3)	fig|6666666.562731.peg.1731, fig|6666666.562731.peg.3807
Metabolism of Aromatic Compounds	Metabolism of Aromatic Compounds - no subcategory	Aromatic Amin Catabolism	Nitrilotriacetate monooxygenase component B (EC 1.14.13.-)	fig|6666666.562731.peg.11, fig|6666666.562731.peg.1806
Metabolism of Aromatic Compounds	Metabolism of Aromatic Compounds - no subcategory	Gentisate degradation	Fumarylacetoacetate hydrolase family protein	fig|6666666.562731.peg.1170, fig|6666666.562731.peg.2365
Amino Acids and Derivatives	Glutamine, glutamate, aspartate, asparagine; ammonia assimilation	Glutamine, Glutamate, Aspartate and Asparagine Biosynthesis	Asparagine synthetase [glutamine-hydrolyzing] (EC 6.3.5.4) AsnB	fig|6666666.562731.peg.337
Amino Acids and Derivatives	Glutamine, glutamate, aspartate, asparagine; ammonia assimilation	Glutamine, Glutamate, Aspartate and Asparagine Biosynthesis	L-asparaginase (EC 3.5.1.1)	fig|6666666.562731.peg.2373
Amino Acids and Derivatives	Glutamine, glutamate, aspartate, asparagine; ammonia assimilation	Glutamine, Glutamate, Aspartate and Asparagine Biosynthesis	Aspartate aminotransferase (EC 2.6.1.1)	fig|6666666.562731.peg.951, fig|6666666.562731.peg.1254, fig|6666666.562731.peg.1417, fig|6666666.562731.peg.2555, fig|6666666.562731.peg.2607, fig|6666666.562731.peg.2950, fig|6666666.562731.peg.3485, fig|6666666.562731.peg.3682, fig|6666666.562731.peg.3683, fig|6666666.562731.peg.3906, fig|6666666.562731.peg.4652, fig|6666666.562731.peg.4773, fig|6666666.562731.peg.4980, fig|6666666.562731.peg.…
Amino Acids and Derivatives	Glutamine, glutamate, aspartate, asparagine; ammonia assimilation	Glutamine, Glutamate, Aspartate and Asparagine Biosynthesis	Glutamate racemase (EC 5.1.1.3)	fig|6666666.562731.peg.2388, fig|6666666.562731.peg.2672
Amino Acids and Derivatives	Glutamine, glutamate, aspartate, asparagine; ammonia assimilation	Glutamine, Glutamate, Aspartate and Asparagine Biosynthesis	Glutaminase (EC 3.5.1.2)	fig|6666666.562731.peg.3370
Amino Acids and Derivatives	Glutamine, glutamate, aspartate, asparagine; ammonia assimilation	Glutamine, Glutamate, Aspartate and Asparagine Biosynthesis	Glutamate synthase [NADPH] large chain (EC 1.4.1.13)	fig|6666666.562731.peg.5093
Amino Acids and Derivatives	Glutamine, glutamate, aspartate, asparagine; ammonia assimilation	Glutamine, Glutamate, Aspartate and Asparagine Biosynthesis	Glutamine synthetase type I (EC 6.3.1.2)	fig|6666666.562731.peg.2570, fig|6666666.562731.peg.4203
Amino Acids and Derivatives	Glutamine, glutamate, aspartate, asparagine; ammonia assimilation	Glutamine, Glutamate, Aspartate and Asparagine Biosynthesis	Glutamate synthase [NADPH] small chain (EC 1.4.1.13)	fig|6666666.562731.peg.4146
Amino Acids and Derivatives	Glutamine, glutamate, aspartate, asparagine; ammonia assimilation	Glutamine, Glutamate, Aspartate and Asparagine Biosynthesis	NADP-specific glutamate dehydrogenase (EC 1.4.1.4)	fig|6666666.562731.peg.5601
Amino Acids and Derivatives	Glutamine, glutamate, aspartate, asparagine; ammonia assimilation	Glutamine, Glutamate, Aspartate and Asparagine Biosynthesis	Asparagine synthetase [glutamine-hydrolyzing] (EC 6.3.5.4) YisO	fig|6666666.562731.peg.6239
Amino Acids and Derivatives	Glutamine, glutamate, aspartate, asparagine; ammonia assimilation	Glutamine, Glutamate, Aspartate and Asparagine Biosynthesis	Aspartate ammonia-lyase (EC 4.3.1.1)	fig|6666666.562731.peg.5216
Amino Acids and Derivatives	Glutamine, glutamate, aspartate, asparagine; ammonia assimilation	Glutamate dehydrogenases	NADP-specific glutamate dehydrogenase (EC 1.4.1.4)	fig|6666666.562731.peg.5601
Amino Acids and Derivatives	Glutamine, glutamate, aspartate, asparagine; ammonia assimilation	Glutamine synthetases	Glutamine synthetase type I (EC 6.3.1.2)	fig|6666666.562731.peg.2570, fig|6666666.562731.peg.4203
Amino Acids and Derivatives	Histidine Metabolism	Histidine Biosynthesis	Phosphoribosylformimino-5-aminoimidazole carboxamide ribotide isomerase (EC 5.3.1.16)	fig|6666666.562731.peg.379
Amino Acids and Derivatives	Histidine Metabolism	Histidine Biosynthesis	Phosphoribosyl-ATP pyrophosphatase (EC 3.6.1.31)	fig|6666666.562731.peg.381
Amino Acids and Derivatives	Histidine Metabolism	Histidine Biosynthesis	Histidinol-phosphate aminotransferase (EC 2.6.1.9)	fig|6666666.562731.peg.4442
Amino Acids and Derivatives	Histidine Metabolism	Histidine Biosynthesis	Imidazoleglycerol-phosphate dehydratase (EC 4.2.1.19)	fig|6666666.562731.peg.377
Amino Acids and Derivatives	Histidine Metabolism	Histidine Biosynthesis	ATP phosphoribosyltransferase regulatory subunit (EC 2.4.2.17)	fig|6666666.562731.peg.374
Amino Acids and Derivatives	Histidine Metabolism	Histidine Biosynthesis	Phosphoribosyl-AMP cyclohydrolase (EC 3.5.4.19)	fig|6666666.562731.peg.381
Amino Acids and Derivatives	Histidine Metabolism	Histidine Biosynthesis	Histidinol dehydrogenase (EC 1.1.1.23)	fig|6666666.562731.peg.376
Amino Acids and Derivatives	Histidine Metabolism	Histidine Biosynthesis	Histidinol-phosphatase (EC 3.1.3.15)	fig|6666666.562731.peg.382, fig|6666666.562731.peg.6054
Amino Acids and Derivatives	Arginine; urea cycle, polyamines	Arginine Deiminase Pathway	Arginine pathway regulatory protein ArgR, repressor of arg regulon	fig|6666666.562731.peg.3249
Amino Acids and Derivatives	Arginine; urea cycle, polyamines	Arginine Deiminase Pathway	Ornithine carbamoyltransferase (EC 2.1.3.3)	fig|6666666.562731.peg.4531
Amino Acids and Derivatives	Arginine; urea cycle, polyamines	Urease subunits	Urease accessory protein UreD	fig|6666666.562731.peg.3006
Amino Acids and Derivatives	Arginine; urea cycle, polyamines	Urease subunits	Urease accessory protein UreF	fig|6666666.562731.peg.3004
Amino Acids and Derivatives	Arginine; urea cycle, polyamines	Urease subunits	Urease beta subunit (EC 3.5.1.5)	fig|6666666.562731.peg.3002
Amino Acids and Derivatives	Arginine; urea cycle, polyamines	Urease subunits	Urease accessory protein UreG	fig|6666666.562731.peg.3005
Amino Acids and Derivatives	Arginine; urea cycle, polyamines	Urease subunits	Urease gamma subunit (EC 3.5.1.5)	fig|6666666.562731.peg.3001
Amino Acids and Derivatives	Arginine; urea cycle, polyamines	Urease subunits	Urease alpha subunit (EC 3.5.1.5)	fig|6666666.562731.peg.3003
Amino Acids and Derivatives	Arginine; urea cycle, polyamines	Polyamine Metabolism	Spermidine synthase (EC 2.5.1.16)	fig|6666666.562731.peg.741, fig|6666666.562731.peg.2400
Amino Acids and Derivatives	Arginine; urea cycle, polyamines	Polyamine Metabolism	S-adenosylmethionine decarboxylase proenzyme (EC 4.1.1.50), prokaryotic class 1A	fig|6666666.562731.peg.2897
Amino Acids and Derivatives	Arginine; urea cycle, polyamines	Polyamine Metabolism	Spermidine Putrescine ABC transporter permease component potC (TC_3.A.1.11.1)	fig|6666666.562731.peg.4029
Amino Acids and Derivatives	Arginine; urea cycle, polyamines	Polyamine Metabolism	Spermidine Putrescine ABC transporter permease component PotB (TC 3.A.1.11.1)	fig|6666666.562731.peg.4030
Amino Acids and Derivatives	Arginine; urea cycle, polyamines	Polyamine Metabolism	Agmatinase (EC 3.5.3.11)	fig|6666666.562731.peg.740
Amino Acids and Derivatives	Arginine; urea cycle, polyamines	Polyamine Metabolism	S-adenosylmethionine decarboxylase proenzyme (EC 4.1.1.50), prokaryotic class 1B	fig|6666666.562731.peg.6256
Amino Acids and Derivatives	Arginine; urea cycle, polyamines	Polyamine Metabolism	Arginine decarboxylase (EC 4.1.1.19)	fig|6666666.562731.peg.3447
Amino Acids and Derivatives	Arginine; urea cycle, polyamines	Polyamine Metabolism	5'-methylthioadenosine nucleosidase (EC 3.2.2.16)	fig|6666666.562731.peg.3432
Amino Acids and Derivatives	Arginine; urea cycle, polyamines	Arginine and Ornithine Degradation	Arginase (EC 3.5.3.1)	fig|6666666.562731.peg.957, fig|6666666.562731.peg.1471
Amino Acids and Derivatives	Arginine; urea cycle, polyamines	Arginine and Ornithine Degradation	Ornithine aminotransferase (EC 2.6.1.13)	fig|6666666.562731.peg.958
Amino Acids and Derivatives	Arginine; urea cycle, polyamines	Arginine and Ornithine Degradation	Agmatinase (EC 3.5.3.11)	fig|6666666.562731.peg.740
Amino Acids and Derivatives	Arginine; urea cycle, polyamines	Arginine and Ornithine Degradation	Arginine pathway regulatory protein ArgR, repressor of arg regulon	fig|6666666.562731.peg.3249
Amino Acids and Derivatives	Arginine; urea cycle, polyamines	Arginine and Ornithine Degradation	Arginine decarboxylase (EC 4.1.1.19)	fig|6666666.562731.peg.3447
Amino Acids and Derivatives	Arginine; urea cycle, polyamines	Arginine and Ornithine Degradation	Delta-1-pyrroline-5-carboxylate dehydrogenase (EC 1.2.1.88)	fig|6666666.562731.peg.5218
Amino Acids and Derivatives	Arginine; urea cycle, polyamines	Arginine and Ornithine Degradation	NADP-specific glutamate dehydrogenase (EC 1.4.1.4)	fig|6666666.562731.peg.5601
Amino Acids and Derivatives	Arginine; urea cycle, polyamines	Arginine and Ornithine Degradation	Ornithine carbamoyltransferase (EC 2.1.3.3)	fig|6666666.562731.peg.4531
Amino Acids and Derivatives	Arginine; urea cycle, polyamines	Urea decomposition	Urease accessory protein UreF	fig|6666666.562731.peg.3004
Amino Acids and Derivatives	Arginine; urea cycle, polyamines	Urea decomposition	Urea ABC transporter, permease protein UrtC	fig|6666666.562731.peg.2998
Amino Acids and Derivatives	Arginine; urea cycle, polyamines	Urea decomposition	Urea ABC transporter, ATPase protein UrtE	fig|6666666.562731.peg.2996
Amino Acids and Derivatives	Arginine; urea cycle, polyamines	Urea decomposition	Urea ABC transporter, ATPase protein UrtD	fig|6666666.562731.peg.2997
Amino Acids and Derivatives	Arginine; urea cycle, polyamines	Urea decomposition	Urease gamma subunit (EC 3.5.1.5)	fig|6666666.562731.peg.3001
Amino Acids and Derivatives	Arginine; urea cycle, polyamines	Urea decomposition	Urea ABC transporter, permease protein UrtB	fig|6666666.562731.peg.2999
Amino Acids and Derivatives	Arginine; urea cycle, polyamines	Urea decomposition	Urease alpha subunit (EC 3.5.1.5)	fig|6666666.562731.peg.3003
Amino Acids and Derivatives	Arginine; urea cycle, polyamines	Urea decomposition	Urease accessory protein UreD	fig|6666666.562731.peg.3006
Amino Acids and Derivatives	Arginine; urea cycle, polyamines	Urea decomposition	Urease beta subunit (EC 3.5.1.5)	fig|6666666.562731.peg.3002
Amino Acids and Derivatives	Arginine; urea cycle, polyamines	Urea decomposition	Urease accessory protein UreG	fig|6666666.562731.peg.3005
Amino Acids and Derivatives	Lysine, threonine, methionine, and cysteine	S-methylmethionine	Homocysteine S-methyltransferase (EC 2.1.1.10)	fig|6666666.562731.peg.6672
Amino Acids and Derivatives	Lysine, threonine, methionine, and cysteine	S-methylmethionine	S-methylmethionine permease	fig|6666666.562731.peg.6671
Amino Acids and Derivatives	Lysine, threonine, methionine, and cysteine	Methionine Biosynthesis	Methionine ABC transporter ATP-binding protein	fig|6666666.562731.peg.5320, fig|6666666.562731.peg.5488, fig|6666666.562731.peg.5984
Amino Acids and Derivatives	Lysine, threonine, methionine, and cysteine	Methionine Biosynthesis	S-adenosylmethionine synthetase (EC 2.5.1.6)	fig|6666666.562731.peg.4568
Amino Acids and Derivatives	Lysine, threonine, methionine, and cysteine	Methionine Biosynthesis	O-succinylhomoserine sulfhydrylase (EC 2.5.1.48)	fig|6666666.562731.peg.6774
Amino Acids and Derivatives	Lysine, threonine, methionine, and cysteine	Methionine Biosynthesis	Cystathionine gamma-lyase (EC 4.4.1.1)	fig|6666666.562731.peg.3709
Amino Acids and Derivatives	Lysine, threonine, methionine, and cysteine	Methionine Biosynthesis	Serine acetyltransferase (EC 2.3.1.30)	fig|6666666.562731.peg.915
Amino Acids and Derivatives	Lysine, threonine, methionine, and cysteine	Methionine Biosynthesis	Homoserine kinase (EC 2.7.1.39)	fig|6666666.562731.peg.594, fig|6666666.562731.peg.4200, fig|6666666.562731.peg.6289, fig|6666666.562731.peg.6506
Amino Acids and Derivatives	Lysine, threonine, methionine, and cysteine	Methionine Biosynthesis	Homoserine O-succinyltransferase (EC 2.3.1.46)	fig|6666666.562731.peg.2593
Amino Acids and Derivatives	Lysine, threonine, methionine, and cysteine	Methionine Biosynthesis	5-methyltetrahydropteroyltriglutamate--homocysteine methyltransferase (EC 2.1.1.14)	fig|6666666.562731.peg.568, fig|6666666.562731.peg.1477
Amino Acids and Derivatives	Lysine, threonine, methionine, and cysteine	Methionine Biosynthesis	5-methyltetrahydrofolate--homocysteine methyltransferase (EC 2.1.1.13)	fig|6666666.562731.peg.4186
Amino Acids and Derivatives	Lysine, threonine, methionine, and cysteine	Methionine Biosynthesis	Cysteine synthase (EC 2.5.1.47)	fig|6666666.562731.peg.837, fig|6666666.562731.peg.3324
Amino Acids and Derivatives	Lysine, threonine, methionine, and cysteine	Methionine Biosynthesis	O-acetylhomoserine sulfhydrylase (EC 2.5.1.49)	fig|6666666.562731.peg.6774
Amino Acids and Derivatives	Lysine, threonine, methionine, and cysteine	Methionine Biosynthesis	5,10-methylenetetrahydrofolate reductase (EC 1.5.1.20)	fig|6666666.562731.peg.3405
Amino Acids and Derivatives	Lysine, threonine, methionine, and cysteine	Methionine Biosynthesis	Cystathionine beta-synthase (EC 4.2.1.22)	fig|6666666.562731.peg.3708
Amino Acids and Derivatives	Lysine, threonine, methionine, and cysteine	Methionine Biosynthesis	Homocysteine S-methyltransferase (EC 2.1.1.10)	fig|6666666.562731.peg.6672
Amino Acids and Derivatives	Lysine, threonine, methionine, and cysteine	Methionine Biosynthesis	Homoserine dehydrogenase (EC 1.1.1.3)	fig|6666666.562731.peg.6287
Amino Acids and Derivatives	Lysine, threonine, methionine, and cysteine	Methionine Biosynthesis	Methionine ABC transporter substrate-binding protein	fig|6666666.562731.peg.5486, fig|6666666.562731.peg.5986
Amino Acids and Derivatives	Lysine, threonine, methionine, and cysteine	Methionine Biosynthesis	Cystathionine gamma-synthase (EC 2.5.1.48)	fig|6666666.562731.peg.2592
Amino Acids and Derivatives	Lysine, threonine, methionine, and cysteine	Methionine Biosynthesis	Homoserine O-acetyltransferase (EC 2.3.1.31)	fig|6666666.562731.peg.1324
Amino Acids and Derivatives	Lysine, threonine, methionine, and cysteine	Methionine Biosynthesis	S-adenosylhomocysteine nucleosidase (EC 3.2.2.9)	fig|6666666.562731.peg.3432
Amino Acids and Derivatives	Lysine, threonine, methionine, and cysteine	Methionine Biosynthesis	Cystathionine beta-lyase (EC 4.4.1.8)	fig|6666666.562731.peg.2591, fig|6666666.562731.peg.5257
Amino Acids and Derivatives	Lysine, threonine, methionine, and cysteine	Methionine Biosynthesis	Methionine ABC transporter permease protein	fig|6666666.562731.peg.5487, fig|6666666.562731.peg.5985
Amino Acids and Derivatives	Lysine, threonine, methionine, and cysteine	Methionine Biosynthesis	Adenosylhomocysteinase (EC 3.3.1.1)	fig|6666666.562731.peg.3653
Amino Acids and Derivatives	Lysine, threonine, methionine, and cysteine	Threonine degradation	L-threonine 3-dehydrogenase (EC 1.1.1.103)	fig|6666666.562731.peg.1010
Amino Acids and Derivatives	Lysine, threonine, methionine, and cysteine	Lysine Biosynthesis DAP Pathway, GJO scratch	Diaminopimelate decarboxylase (EC 4.1.1.20)	fig|6666666.562731.peg.3208
Amino Acids and Derivatives	Lysine, threonine, methionine, and cysteine	Lysine Biosynthesis DAP Pathway, GJO scratch	Diaminopimelate epimerase (EC 5.1.1.7)	fig|6666666.562731.peg.3406
Amino Acids and Derivatives	Lysine, threonine, methionine, and cysteine	Lysine Biosynthesis DAP Pathway, GJO scratch	Aspartate-semialdehyde dehydrogenase (EC 1.2.1.11)	fig|6666666.562731.peg.1653
Amino Acids and Derivatives	Lysine, threonine, methionine, and cysteine	Lysine Biosynthesis DAP Pathway, GJO scratch	4-hydroxy-tetrahydrodipicolinate reductase (EC 1.17.1.8)	fig|6666666.562731.peg.4424
Amino Acids and Derivatives	Lysine, threonine, methionine, and cysteine	Lysine Biosynthesis DAP Pathway, GJO scratch	Aspartokinase (EC 2.7.2.4)	fig|6666666.562731.peg.2092, fig|6666666.562731.peg.3273
Amino Acids and Derivatives	Lysine, threonine, methionine, and cysteine	Lysine Biosynthesis DAP Pathway, GJO scratch	4-hydroxy-tetrahydrodipicolinate synthase (EC 4.3.3.7)	fig|6666666.562731.peg.2091
Amino Acids and Derivatives	Lysine, threonine, methionine, and cysteine	Lysine Biosynthesis DAP Pathway, GJO scratch	Meso-diaminopimelate D-dehydrogenase (EC 1.4.1.16)	fig|6666666.562731.peg.5608
Amino Acids and Derivatives	Lysine, threonine, methionine, and cysteine	Methionine Degradation	S-adenosylhomocysteine nucleosidase (EC 3.2.2.9)	fig|6666666.562731.peg.3432
Amino Acids and Derivatives	Lysine, threonine, methionine, and cysteine	Methionine Degradation	Methionine ABC transporter substrate-binding protein	fig|6666666.562731.peg.5486, fig|6666666.562731.peg.5986
Amino Acids and Derivatives	Lysine, threonine, methionine, and cysteine	Methionine Degradation	Methionine ABC transporter ATP-binding protein	fig|6666666.562731.peg.5320, fig|6666666.562731.peg.5488, fig|6666666.562731.peg.5984
Amino Acids and Derivatives	Lysine, threonine, methionine, and cysteine	Methionine Degradation	Methionine ABC transporter permease protein	fig|6666666.562731.peg.5487, fig|6666666.562731.peg.5985
Amino Acids and Derivatives	Lysine, threonine, methionine, and cysteine	Methionine Degradation	S-adenosylmethionine synthetase (EC 2.5.1.6)	fig|6666666.562731.peg.4568
Amino Acids and Derivatives	Lysine, threonine, methionine, and cysteine	Methionine Degradation	Cystathionine gamma-lyase (EC 4.4.1.1)	fig|6666666.562731.peg.3709
Amino Acids and Derivatives	Lysine, threonine, methionine, and cysteine	Methionine Degradation	Adenosylhomocysteinase (EC 3.3.1.1)	fig|6666666.562731.peg.3653
Amino Acids and Derivatives	Lysine, threonine, methionine, and cysteine	Methionine Degradation	Cystathionine beta-synthase (EC 4.2.1.22)	fig|6666666.562731.peg.3708
Amino Acids and Derivatives	Lysine, threonine, methionine, and cysteine	Threonine and Homoserine Biosynthesis	Homoserine dehydrogenase (EC 1.1.1.3)	fig|6666666.562731.peg.6287
Amino Acids and Derivatives	Lysine, threonine, methionine, and cysteine	Threonine and Homoserine Biosynthesis	Aspartate-semialdehyde dehydrogenase (EC 1.2.1.11)	fig|6666666.562731.peg.1653
Amino Acids and Derivatives	Lysine, threonine, methionine, and cysteine	Threonine and Homoserine Biosynthesis	Aspartate aminotransferase (EC 2.6.1.1)	fig|6666666.562731.peg.951, fig|6666666.562731.peg.1254, fig|6666666.562731.peg.1417, fig|6666666.562731.peg.2555, fig|6666666.562731.peg.2607, fig|6666666.562731.peg.2950, fig|6666666.562731.peg.3485, fig|6666666.562731.peg.3682, fig|6666666.562731.peg.3683, fig|6666666.562731.peg.3906, fig|6666666.562731.peg.4652, fig|6666666.562731.peg.4773, fig|6666666.562731.peg.4980, fig|6666666.562731.peg.…
Amino Acids and Derivatives	Lysine, threonine, methionine, and cysteine	Threonine and Homoserine Biosynthesis	Threonine synthase (EC 4.2.3.1)	fig|6666666.562731.peg.6288
Amino Acids and Derivatives	Lysine, threonine, methionine, and cysteine	Threonine and Homoserine Biosynthesis	Homoserine kinase (EC 2.7.1.39)	fig|6666666.562731.peg.594, fig|6666666.562731.peg.4200, fig|6666666.562731.peg.6289, fig|6666666.562731.peg.6506
Amino Acids and Derivatives	Lysine, threonine, methionine, and cysteine	Threonine and Homoserine Biosynthesis	Aspartokinase (EC 2.7.2.4)	fig|6666666.562731.peg.2092, fig|6666666.562731.peg.3273
Amino Acids and Derivatives	Lysine, threonine, methionine, and cysteine	Cysteine Biosynthesis	Cystathionine gamma-lyase (EC 4.4.1.1)	fig|6666666.562731.peg.3709
Amino Acids and Derivatives	Lysine, threonine, methionine, and cysteine	Cysteine Biosynthesis	Adenylylsulfate kinase (EC 2.7.1.25)	fig|6666666.562731.peg.560, fig|6666666.562731.peg.2532
Amino Acids and Derivatives	Lysine, threonine, methionine, and cysteine	Cysteine Biosynthesis	Sulfate and thiosulfate binding protein CysP	fig|6666666.562731.peg.2958, fig|6666666.562731.peg.6545
Amino Acids and Derivatives	Lysine, threonine, methionine, and cysteine	Cysteine Biosynthesis	Serine acetyltransferase (EC 2.3.1.30)	fig|6666666.562731.peg.915
Amino Acids and Derivatives	Lysine, threonine, methionine, and cysteine	Cysteine Biosynthesis	Sulfate transport system permease protein CysW	fig|6666666.562731.peg.2960, fig|6666666.562731.peg.6547
Amino Acids and Derivatives	Lysine, threonine, methionine, and cysteine	Cysteine Biosynthesis	Sulfate transport system permease protein CysT	fig|6666666.562731.peg.2961, fig|6666666.562731.peg.6546
Amino Acids and Derivatives	Lysine, threonine, methionine, and cysteine	Cysteine Biosynthesis	Cysteine synthase (EC 2.5.1.47)	fig|6666666.562731.peg.837, fig|6666666.562731.peg.3324
Amino Acids and Derivatives	Lysine, threonine, methionine, and cysteine	Cysteine Biosynthesis	Phosphoadenylyl-sulfate reductase [thioredoxin] (EC 1.8.4.8)	fig|6666666.562731.peg.859
Amino Acids and Derivatives	Lysine, threonine, methionine, and cysteine	Cysteine Biosynthesis	Sulfate adenylyltransferase subunit 1 (EC 2.7.7.4)	fig|6666666.562731.peg.560
Amino Acids and Derivatives	Lysine, threonine, methionine, and cysteine	Cysteine Biosynthesis	Sulfate adenylyltransferase subunit 2 (EC 2.7.7.4)	fig|6666666.562731.peg.559
Amino Acids and Derivatives	Lysine, threonine, methionine, and cysteine	Cysteine Biosynthesis	Sulfate permease	fig|6666666.562731.peg.593, fig|6666666.562731.peg.4703
Amino Acids and Derivatives	Lysine, threonine, methionine, and cysteine	Cysteine Biosynthesis	Sulfite reductase [NADPH] hemoprotein beta-component (EC 1.8.1.2)	fig|6666666.562731.peg.1704
Amino Acids and Derivatives	Lysine, threonine, methionine, and cysteine	Cysteine Biosynthesis	Sulfate and thiosulfate import ATP-binding protein CysA (EC 3.6.3.25)	fig|6666666.562731.peg.2959
Amino Acids and Derivatives	Lysine, threonine, methionine, and cysteine	Cysteine Biosynthesis	Sulfite reductase [NADPH] flavoprotein alpha-component (EC 1.8.1.2)	fig|6666666.562731.peg.1705
Amino Acids and Derivatives	Lysine, threonine, methionine, and cysteine	Cysteine Biosynthesis	Cystathionine beta-synthase (EC 4.2.1.22)	fig|6666666.562731.peg.3708
Amino Acids and Derivatives	Lysine, threonine, methionine, and cysteine	Lysine Biosynthesis DAP Pathway	Diaminopimelate decarboxylase (EC 4.1.1.20)	fig|6666666.562731.peg.3208
Amino Acids and Derivatives	Lysine, threonine, methionine, and cysteine	Lysine Biosynthesis DAP Pathway	Diaminopimelate epimerase (EC 5.1.1.7)	fig|6666666.562731.peg.3406
Amino Acids and Derivatives	Lysine, threonine, methionine, and cysteine	Lysine Biosynthesis DAP Pathway	Aspartate-semialdehyde dehydrogenase (EC 1.2.1.11)	fig|6666666.562731.peg.1653
Amino Acids and Derivatives	Lysine, threonine, methionine, and cysteine	Lysine Biosynthesis DAP Pathway	4-hydroxy-tetrahydrodipicolinate reductase (EC 1.17.1.8)	fig|6666666.562731.peg.4424
Amino Acids and Derivatives	Lysine, threonine, methionine, and cysteine	Lysine Biosynthesis DAP Pathway	Aspartokinase (EC 2.7.2.4)	fig|6666666.562731.peg.2092, fig|6666666.562731.peg.3273
Amino Acids and Derivatives	Lysine, threonine, methionine, and cysteine	Lysine Biosynthesis DAP Pathway	4-hydroxy-tetrahydrodipicolinate synthase (EC 4.3.3.7)	fig|6666666.562731.peg.2091
Amino Acids and Derivatives	Lysine, threonine, methionine, and cysteine	Lysine Biosynthesis DAP Pathway	Meso-diaminopimelate D-dehydrogenase (EC 1.4.1.16)	fig|6666666.562731.peg.5608
Amino Acids and Derivatives	Amino Acids and Derivatives - no subcategory	Creatine and Creatinine Degradation	N-methylhydantoinase B (EC 3.5.2.14)	fig|6666666.562731.peg.4033
Amino Acids and Derivatives	Amino Acids and Derivatives - no subcategory	Creatine and Creatinine Degradation	Cytosine permease	fig|6666666.562731.peg.1298
Amino Acids and Derivatives	Amino Acids and Derivatives - no subcategory	Creatine and Creatinine Degradation	Cytosine deaminase (EC 3.5.4.1)	fig|6666666.562731.peg.1100, fig|6666666.562731.peg.1101, fig|6666666.562731.peg.1297, fig|6666666.562731.peg.5748
Amino Acids and Derivatives	Amino Acids and Derivatives - no subcategory	Creatine and Creatinine Degradation	N-methylhydantoinase A (EC 3.5.2.14)	fig|6666666.562731.peg.4034
Amino Acids and Derivatives	Branched-chain amino acids	Isoleucine degradation	Branched-chain amino acid aminotransferase (EC 2.6.1.42)	fig|6666666.562731.peg.6291
Amino Acids and Derivatives	Branched-chain amino acids	Isoleucine degradation	Dihydrolipoamide acyltransferase component of branched-chain alpha-keto acid dehydrogenase complex (EC 2.3.1.168)	fig|6666666.562731.peg.3230
Amino Acids and Derivatives	Branched-chain amino acids	Isoleucine degradation	Branched-chain alpha-keto acid dehydrogenase, E1 component, beta subunit (EC 1.2.4.4)	fig|6666666.562731.peg.3231
Amino Acids and Derivatives	Branched-chain amino acids	Isoleucine degradation	Branched-chain alpha-keto acid dehydrogenase, E1 component, alpha subunit (EC 1.2.4.4)	fig|6666666.562731.peg.3232
Amino Acids and Derivatives	Branched-chain amino acids	Isoleucine degradation	3-hydroxyacyl-CoA dehydrogenase (EC 1.1.1.35)	fig|6666666.562731.peg.3786, fig|6666666.562731.peg.4408
Amino Acids and Derivatives	Branched-chain amino acids	Isoleucine degradation	Dihydrolipoamide dehydrogenase of branched-chain alpha-keto acid dehydrogenase (EC 1.8.1.4)	fig|6666666.562731.peg.3233
Amino Acids and Derivatives	Branched-chain amino acids	Branched-Chain Amino Acid Biosynthesis	3-isopropylmalate dehydratase small subunit (EC 4.2.1.33)	fig|6666666.562731.peg.4388
Amino Acids and Derivatives	Branched-chain amino acids	Branched-Chain Amino Acid Biosynthesis	2-isopropylmalate synthase (EC 2.3.3.13)	fig|6666666.562731.peg.2633, fig|6666666.562731.peg.5046
Amino Acids and Derivatives	Branched-chain amino acids	Branched-Chain Amino Acid Biosynthesis	Branched-chain amino acid aminotransferase (EC 2.6.1.42)	fig|6666666.562731.peg.6291
Amino Acids and Derivatives	Branched-chain amino acids	Branched-Chain Amino Acid Biosynthesis	3-isopropylmalate dehydrogenase (EC 1.1.1.85)	fig|6666666.562731.peg.2631
Amino Acids and Derivatives	Branched-chain amino acids	Branched-Chain Amino Acid Biosynthesis	(R)-citramalate synthase (EC 2.3.1.182)	fig|6666666.562731.peg.2327
Amino Acids and Derivatives	Branched-chain amino acids	Branched-Chain Amino Acid Biosynthesis	3-isopropylmalate dehydratase large subunit (EC 4.2.1.33)	fig|6666666.562731.peg.4389
Amino Acids and Derivatives	Branched-chain amino acids	Branched-Chain Amino Acid Biosynthesis	Threonine dehydratase biosynthetic (EC 4.3.1.19)	fig|6666666.562731.peg.529
Amino Acids and Derivatives	Branched-chain amino acids	Branched-Chain Amino Acid Biosynthesis	Acetolactate synthase large subunit (EC 2.2.1.6)	fig|6666666.562731.peg.2485, fig|6666666.562731.peg.2636
Amino Acids and Derivatives	Branched-chain amino acids	Branched-Chain Amino Acid Biosynthesis	Dihydroxy-acid dehydratase (EC 4.2.1.9)	fig|6666666.562731.peg.195, fig|6666666.562731.peg.3851, fig|6666666.562731.peg.5831
Amino Acids and Derivatives	Branched-chain amino acids	Branched-Chain Amino Acid Biosynthesis	Acetolactate synthase small subunit (EC 2.2.1.6)	fig|6666666.562731.peg.2635
Amino Acids and Derivatives	Branched-chain amino acids	Valine degradation	Branched-chain amino acid aminotransferase (EC 2.6.1.42)	fig|6666666.562731.peg.6291
Amino Acids and Derivatives	Branched-chain amino acids	Valine degradation	3-hydroxyisobutyrate dehydrogenase (EC 1.1.1.31)	fig|6666666.562731.peg.1176
Amino Acids and Derivatives	Branched-chain amino acids	Valine degradation	Dihydrolipoamide acyltransferase component of branched-chain alpha-keto acid dehydrogenase complex (EC 2.3.1.168)	fig|6666666.562731.peg.3230
Amino Acids and Derivatives	Branched-chain amino acids	Valine degradation	Branched-chain alpha-keto acid dehydrogenase, E1 component, beta subunit (EC 1.2.4.4)	fig|6666666.562731.peg.3231
Amino Acids and Derivatives	Branched-chain amino acids	Valine degradation	Branched-chain alpha-keto acid dehydrogenase, E1 component, alpha subunit (EC 1.2.4.4)	fig|6666666.562731.peg.3232
Amino Acids and Derivatives	Branched-chain amino acids	Valine degradation	3-hydroxyacyl-CoA dehydrogenase (EC 1.1.1.35)	fig|6666666.562731.peg.3786, fig|6666666.562731.peg.4408
Amino Acids and Derivatives	Branched-chain amino acids	Valine degradation	Dihydrolipoamide dehydrogenase of branched-chain alpha-keto acid dehydrogenase (EC 1.8.1.4)	fig|6666666.562731.peg.3233
Amino Acids and Derivatives	Branched-chain amino acids	Leucine Biosynthesis	3-isopropylmalate dehydratase small subunit (EC 4.2.1.33)	fig|6666666.562731.peg.4388
Amino Acids and Derivatives	Branched-chain amino acids	Leucine Biosynthesis	3-isopropylmalate dehydratase large subunit (EC 4.2.1.33)	fig|6666666.562731.peg.4389
Amino Acids and Derivatives	Branched-chain amino acids	Leucine Biosynthesis	2-isopropylmalate synthase (EC 2.3.3.13)	fig|6666666.562731.peg.2633, fig|6666666.562731.peg.5046
Amino Acids and Derivatives	Branched-chain amino acids	Leucine Biosynthesis	Branched-chain amino acid aminotransferase (EC 2.6.1.42)	fig|6666666.562731.peg.6291
Amino Acids and Derivatives	Branched-chain amino acids	Leucine Biosynthesis	3-isopropylmalate dehydrogenase (EC 1.1.1.85)	fig|6666666.562731.peg.2631
Amino Acids and Derivatives	Aromatic amino acids and derivatives	Common Pathway For Synthesis of Aromatic Compounds (DAHP synthase to chorismate)	Shikimate kinase I (EC 2.7.1.71)	fig|6666666.562731.peg.3442
Amino Acids and Derivatives	Aromatic amino acids and derivatives	Common Pathway For Synthesis of Aromatic Compounds (DAHP synthase to chorismate)	Shikimate 5-dehydrogenase I alpha (EC 1.1.1.25)	fig|6666666.562731.peg.3755
Amino Acids and Derivatives	Aromatic amino acids and derivatives	Common Pathway For Synthesis of Aromatic Compounds (DAHP synthase to chorismate)	3-dehydroquinate dehydratase II (EC 4.2.1.10)	fig|6666666.562731.peg.3276
Amino Acids and Derivatives	Aromatic amino acids and derivatives	Common Pathway For Synthesis of Aromatic Compounds (DAHP synthase to chorismate)	2-keto-3-deoxy-D-arabino-heptulosonate-7-phosphate synthase I beta (EC 2.5.1.54)	fig|6666666.562731.peg.2571
Amino Acids and Derivatives	Aromatic amino acids and derivatives	Common Pathway For Synthesis of Aromatic Compounds (DAHP synthase to chorismate)	3-dehydroquinate synthase (EC 4.2.3.4)	fig|6666666.562731.peg.4450
Amino Acids and Derivatives	Aromatic amino acids and derivatives	Common Pathway For Synthesis of Aromatic Compounds (DAHP synthase to chorismate)	Chorismate synthase (EC 4.2.3.5)	fig|6666666.562731.peg.4451
Amino Acids and Derivatives	Aromatic amino acids and derivatives	Chorismate: Intermediate for synthesis of Tryptophan, PAPA antibiotics, PABA, 3-hydroxyanthranilate and more.	Phosphoribosylformimino-5-aminoimidazole carboxamide ribotide isomerase (EC 5.3.1.16)	fig|6666666.562731.peg.379
Amino Acids and Derivatives	Aromatic amino acids and derivatives	Chorismate: Intermediate for synthesis of Tryptophan, PAPA antibiotics, PABA, 3-hydroxyanthranilate and more.	Aminodeoxychorismate lyase (EC 4.1.3.38)	fig|6666666.562731.peg.840
Amino Acids and Derivatives	Aromatic amino acids and derivatives	Chorismate: Intermediate for synthesis of Tryptophan, PAPA antibiotics, PABA, 3-hydroxyanthranilate and more.	Tryptophan synthase alpha chain (EC 4.2.1.20)	fig|6666666.562731.peg.4443
Amino Acids and Derivatives	Aromatic amino acids and derivatives	Chorismate: Intermediate for synthesis of Tryptophan, PAPA antibiotics, PABA, 3-hydroxyanthranilate and more.	Anthranilate phosphoribosyltransferase (EC 2.4.2.18)	fig|6666666.562731.peg.4447
Amino Acids and Derivatives	Aromatic amino acids and derivatives	Chorismate: Intermediate for synthesis of Tryptophan, PAPA antibiotics, PABA, 3-hydroxyanthranilate and more.	Tryptophan synthase beta chain (EC 4.2.1.20)	fig|6666666.562731.peg.4444
Amino Acids and Derivatives	Aromatic amino acids and derivatives	Chorismate: Intermediate for synthesis of Tryptophan, PAPA antibiotics, PABA, 3-hydroxyanthranilate and more.	Indole-3-glycerol phosphate synthase (EC 4.1.1.48)	fig|6666666.562731.peg.4446
Amino Acids and Derivatives	Aromatic amino acids and derivatives	Chorismate: Intermediate for synthesis of Tryptophan, PAPA antibiotics, PABA, 3-hydroxyanthranilate and more.	Anthranilate synthase, aminase component (EC 4.1.3.27)	fig|6666666.562731.peg.4448
Amino Acids and Derivatives	Aromatic amino acids and derivatives	Chorismate: Intermediate for synthesis of Tryptophan, PAPA antibiotics, PABA, 3-hydroxyanthranilate and more.	Phosphoribosylanthranilate isomerase (EC 5.3.1.24)	fig|6666666.562731.peg.4445
Amino Acids and Derivatives	Aromatic amino acids and derivatives	Chorismate: Intermediate for synthesis of Tryptophan, PAPA antibiotics, PABA, 3-hydroxyanthranilate and more.	Para-aminobenzoate synthase, aminase component (EC 2.6.1.85)	fig|6666666.562731.peg.838
Amino Acids and Derivatives	Aromatic amino acids and derivatives	Chorismate: Intermediate for synthesis of Tryptophan, PAPA antibiotics, PABA, 3-hydroxyanthranilate and more.	Isochorismatase (EC 3.3.2.1)	fig|6666666.562731.peg.2786, fig|6666666.562731.peg.5721
Amino Acids and Derivatives	Aromatic amino acids and derivatives	Chorismate: Intermediate for synthesis of Tryptophan, PAPA antibiotics, PABA, 3-hydroxyanthranilate and more.	Para-aminobenzoate synthase, amidotransferase component (EC 2.6.1.85)	fig|6666666.562731.peg.839
Amino Acids and Derivatives	Aromatic amino acids and derivatives	Phenylalanine and Tyrosine Branches from Chorismate	Prephenate dehydratase (EC 4.2.1.51)	fig|6666666.562731.peg.6290
Amino Acids and Derivatives	Aromatic amino acids and derivatives	Phenylalanine and Tyrosine Branches from Chorismate	Biosynthetic Aromatic amino acid aminotransferase beta (EC 2.6.1.57)	fig|6666666.562731.peg.4442
Amino Acids and Derivatives	Aromatic amino acids and derivatives	Phenylalanine and Tyrosine Branches from Chorismate	Chorismate mutase II (EC 5.4.99.5)	fig|6666666.562731.peg.4449
Amino Acids and Derivatives	Aromatic amino acids and derivatives	Phenylalanine and Tyrosine Branches from Chorismate	Prephenate dehydrogenase (EC 1.3.1.12)	fig|6666666.562731.peg.4441
Amino Acids and Derivatives	Aromatic amino acids and derivatives	Tryptophan synthesis	Aminodeoxychorismate lyase (EC 4.1.3.38)	fig|6666666.562731.peg.840
Amino Acids and Derivatives	Aromatic amino acids and derivatives	Tryptophan synthesis	Tryptophan synthase alpha chain (EC 4.2.1.20)	fig|6666666.562731.peg.4443
Amino Acids and Derivatives	Aromatic amino acids and derivatives	Tryptophan synthesis	Para-aminobenzoate synthase, aminase component (EC 2.6.1.85)	fig|6666666.562731.peg.838
Amino Acids and Derivatives	Aromatic amino acids and derivatives	Tryptophan synthesis	Anthranilate phosphoribosyltransferase (EC 2.4.2.18)	fig|6666666.562731.peg.4447
Amino Acids and Derivatives	Aromatic amino acids and derivatives	Tryptophan synthesis	Tryptophan synthase beta chain (EC 4.2.1.20)	fig|6666666.562731.peg.4444
Amino Acids and Derivatives	Aromatic amino acids and derivatives	Tryptophan synthesis	Indole-3-glycerol phosphate synthase (EC 4.1.1.48)	fig|6666666.562731.peg.4446
Amino Acids and Derivatives	Aromatic amino acids and derivatives	Tryptophan synthesis	Para-aminobenzoate synthase, amidotransferase component (EC 2.6.1.85)	fig|6666666.562731.peg.839
Amino Acids and Derivatives	Aromatic amino acids and derivatives	Tryptophan synthesis	Anthranilate synthase, aminase component (EC 4.1.3.27)	fig|6666666.562731.peg.4448
Amino Acids and Derivatives	Aromatic amino acids and derivatives	Tryptophan synthesis	Phosphoribosylanthranilate isomerase (EC 5.3.1.24)	fig|6666666.562731.peg.4445
Amino Acids and Derivatives	Proline and 4-hydroxyproline	Proline Synthesis	Pyrroline-5-carboxylate reductase (EC 1.5.1.2)	fig|6666666.562731.peg.4398
Amino Acids and Derivatives	Proline and 4-hydroxyproline	Proline Synthesis	Gamma-glutamyl phosphate reductase (EC 1.2.1.41)	fig|6666666.562731.peg.4397
Amino Acids and Derivatives	Proline and 4-hydroxyproline	Proline Synthesis	NADP-specific glutamate dehydrogenase (EC 1.4.1.4)	fig|6666666.562731.peg.5601
Amino Acids and Derivatives	Proline and 4-hydroxyproline	Proline Synthesis	RNA-binding C-terminal domain PUA	fig|6666666.562731.peg.4396
Amino Acids and Derivatives	Proline and 4-hydroxyproline	Proline Synthesis	Glutamate 5-kinase (EC 2.7.2.11)	fig|6666666.562731.peg.4396
Amino Acids and Derivatives	Proline and 4-hydroxyproline	Proline, 4-hydroxyproline uptake and utilization	L-Proline/Glycine betaine transporter ProP	fig|6666666.562731.peg.4141
Amino Acids and Derivatives	Proline and 4-hydroxyproline	Proline, 4-hydroxyproline uptake and utilization	Delta-1-pyrroline-5-carboxylate dehydrogenase (EC 1.2.1.88)	fig|6666666.562731.peg.5218
Amino Acids and Derivatives	Alanine, serine, and glycine	Glycine Biosynthesis	2-amino-3-ketobutyrate coenzyme A ligase (EC 2.3.1.29)	fig|6666666.562731.peg.1011
Amino Acids and Derivatives	Alanine, serine, and glycine	Glycine Biosynthesis	Serine hydroxymethyltransferase (EC 2.1.2.1)	fig|6666666.562731.peg.1419, fig|6666666.562731.peg.4603
Amino Acids and Derivatives	Alanine, serine, and glycine	Glycine Biosynthesis	L-threonine 3-dehydrogenase (EC 1.1.1.103)	fig|6666666.562731.peg.1010
Amino Acids and Derivatives	Alanine, serine, and glycine	Alanine biosynthesis	Iron binding protein IscA for iron-sulfur cluster assembly	fig|6666666.562731.peg.1217
Amino Acids and Derivatives	Alanine, serine, and glycine	Alanine biosynthesis	Branched-chain amino acid aminotransferase (EC 2.6.1.42)	fig|6666666.562731.peg.6291
Amino Acids and Derivatives	Alanine, serine, and glycine	Alanine biosynthesis	Cysteine desulfurase (EC 2.8.1.7)	fig|6666666.562731.peg.170, fig|6666666.562731.peg.3675, fig|6666666.562731.peg.5849
Amino Acids and Derivatives	Alanine, serine, and glycine	Alanine biosynthesis	Alanine racemase (EC 5.1.1.1)	fig|6666666.562731.peg.3020
Amino Acids and Derivatives	Alanine, serine, and glycine	Alanine biosynthesis	Iron-sulfur cluster regulator IscR	fig|6666666.562731.peg.5851
Amino Acids and Derivatives	Alanine, serine, and glycine	Serine Biosynthesis	D-3-phosphoglycerate dehydrogenase (EC 1.1.1.95)	fig|6666666.562731.peg.1091, fig|6666666.562731.peg.1741, fig|6666666.562731.peg.4491, fig|6666666.562731.peg.5099
Amino Acids and Derivatives	Alanine, serine, and glycine	Serine Biosynthesis	Phosphoserine phosphatase (EC 3.1.3.3)	fig|6666666.562731.peg.3618, fig|6666666.562731.peg.3618
Amino Acids and Derivatives	Alanine, serine, and glycine	Serine Biosynthesis	Serine hydroxymethyltransferase (EC 2.1.2.1)	fig|6666666.562731.peg.1419, fig|6666666.562731.peg.4603
Amino Acids and Derivatives	Alanine, serine, and glycine	Serine Biosynthesis	Phosphoserine aminotransferase (EC 2.6.1.52)	fig|6666666.562731.peg.2569
Amino Acids and Derivatives	Alanine, serine, and glycine	Glycine cleavage system	Glycine cleavage system H protein	fig|6666666.562731.peg.5806
Amino Acids and Derivatives	Alanine, serine, and glycine	Glycine cleavage system	Glycine dehydrogenase [decarboxylating] (glycine cleavage system P2 protein) (EC 1.4.4.2)	fig|6666666.562731.peg.5809
Amino Acids and Derivatives	Alanine, serine, and glycine	Glycine cleavage system	Glycine dehydrogenase [decarboxylating] (glycine cleavage system P1 protein) (EC 1.4.4.2)	fig|6666666.562731.peg.5808
Amino Acids and Derivatives	Alanine, serine, and glycine	Glycine cleavage system	Dihydrolipoamide dehydrogenase (EC 1.8.1.4)	fig|6666666.562731.peg.3888
Amino Acids and Derivatives	Alanine, serine, and glycine	Glycine cleavage system	Aminomethyltransferase (glycine cleavage system T protein) (EC 2.1.2.10)	fig|6666666.562731.peg.5807
Amino Acids and Derivatives	Alanine, serine, and glycine	Glycine and Serine Utilization	D-3-phosphoglycerate dehydrogenase (EC 1.1.1.95)	fig|6666666.562731.peg.1091, fig|6666666.562731.peg.1741, fig|6666666.562731.peg.4491, fig|6666666.562731.peg.5099
Amino Acids and Derivatives	Alanine, serine, and glycine	Glycine and Serine Utilization	L-serine dehydratase, alpha subunit (EC 4.3.1.17)	fig|6666666.562731.peg.1160, fig|6666666.562731.peg.6510
Amino Acids and Derivatives	Alanine, serine, and glycine	Glycine and Serine Utilization	Phosphoserine phosphatase (EC 3.1.3.3)	fig|6666666.562731.peg.3618
Amino Acids and Derivatives	Alanine, serine, and glycine	Glycine and Serine Utilization	L-serine dehydratase, beta subunit (EC 4.3.1.17)	fig|6666666.562731.peg.1159, fig|6666666.562731.peg.6509
Amino Acids and Derivatives	Alanine, serine, and glycine	Glycine and Serine Utilization	Glycine dehydrogenase [decarboxylating] (glycine cleavage system P2 protein) (EC 1.4.4.2)	fig|6666666.562731.peg.5809
Amino Acids and Derivatives	Alanine, serine, and glycine	Glycine and Serine Utilization	Glycine dehydrogenase [decarboxylating] (glycine cleavage system P1 protein) (EC 1.4.4.2)	fig|6666666.562731.peg.5808
Amino Acids and Derivatives	Alanine, serine, and glycine	Glycine and Serine Utilization	Cystathionine gamma-lyase (EC 4.4.1.1)	fig|6666666.562731.peg.3709
Amino Acids and Derivatives	Alanine, serine, and glycine	Glycine and Serine Utilization	Serine hydroxymethyltransferase (EC 2.1.2.1)	fig|6666666.562731.peg.1419, fig|6666666.562731.peg.4603
Amino Acids and Derivatives	Alanine, serine, and glycine	Glycine and Serine Utilization	Seryl-tRNA synthetase (EC 6.1.1.11)	fig|6666666.562731.peg.773, fig|6666666.562731.peg.6479
Amino Acids and Derivatives	Alanine, serine, and glycine	Glycine and Serine Utilization	Phosphoserine aminotransferase (EC 2.6.1.52)	fig|6666666.562731.peg.2569
Amino Acids and Derivatives	Alanine, serine, and glycine	Glycine and Serine Utilization	Glycine cleavage system H protein	fig|6666666.562731.peg.5806
Amino Acids and Derivatives	Alanine, serine, and glycine	Glycine and Serine Utilization	2-amino-3-ketobutyrate coenzyme A ligase (EC 2.3.1.29)	fig|6666666.562731.peg.1011
Amino Acids and Derivatives	Alanine, serine, and glycine	Glycine and Serine Utilization	Aminomethyltransferase (glycine cleavage system T protein) (EC 2.1.2.10)	fig|6666666.562731.peg.5807
Amino Acids and Derivatives	Alanine, serine, and glycine	Glycine and Serine Utilization	Cystathionine beta-synthase (EC 4.2.1.22)	fig|6666666.562731.peg.3708
Amino Acids and Derivatives	Alanine, serine, and glycine	Glycine and Serine Utilization	Glycerate kinase (EC 2.7.1.31)	fig|6666666.562731.peg.3036, fig|6666666.562731.peg.6807
Sulfur Metabolism	Inorganic sulfur assimilation	Inorganic Sulfur Assimilation	Adenylylsulfate kinase (EC 2.7.1.25)	fig|6666666.562731.peg.560, fig|6666666.562731.peg.2532
Sulfur Metabolism	Inorganic sulfur assimilation	Inorganic Sulfur Assimilation	Sulfate and thiosulfate binding protein CysP	fig|6666666.562731.peg.2958, fig|6666666.562731.peg.6545
Sulfur Metabolism	Inorganic sulfur assimilation	Inorganic Sulfur Assimilation	Sulfate transport system permease protein CysW	fig|6666666.562731.peg.2960, fig|6666666.562731.peg.6547
Sulfur Metabolism	Inorganic sulfur assimilation	Inorganic Sulfur Assimilation	Phosphoadenylyl-sulfate reductase [thioredoxin] (EC 1.8.4.8)	fig|6666666.562731.peg.859
Sulfur Metabolism	Inorganic sulfur assimilation	Inorganic Sulfur Assimilation	Sulfate adenylyltransferase subunit 1 (EC 2.7.7.4)	fig|6666666.562731.peg.560
Sulfur Metabolism	Inorganic sulfur assimilation	Inorganic Sulfur Assimilation	Sulfate adenylyltransferase subunit 2 (EC 2.7.7.4)	fig|6666666.562731.peg.559
Sulfur Metabolism	Inorganic sulfur assimilation	Inorganic Sulfur Assimilation	Sulfate transport system permease protein CysT	fig|6666666.562731.peg.2961, fig|6666666.562731.peg.6546
Sulfur Metabolism	Inorganic sulfur assimilation	Inorganic Sulfur Assimilation	Sulfite reductase [NADPH] hemoprotein beta-component (EC 1.8.1.2)	fig|6666666.562731.peg.1704
Sulfur Metabolism	Inorganic sulfur assimilation	Inorganic Sulfur Assimilation	Sulfate and thiosulfate import ATP-binding protein CysA (EC 3.6.3.25)	fig|6666666.562731.peg.2959
Sulfur Metabolism	Inorganic sulfur assimilation	Inorganic Sulfur Assimilation	Sulfite reductase [NADPH] flavoprotein alpha-component (EC 1.8.1.2)	fig|6666666.562731.peg.1705
Sulfur Metabolism	Inorganic sulfur assimilation	Inorganic Sulfur Assimilation	Ferredoxin	fig|6666666.562731.peg.2324, fig|6666666.562731.peg.3943
Sulfur Metabolism	Sulfur Metabolism - no subcategory	Thioredoxin-disulfide reductase	Thiol peroxidase, Tpx-type (EC 1.11.1.15)	fig|6666666.562731.peg.2337
Sulfur Metabolism	Sulfur Metabolism - no subcategory	Thioredoxin-disulfide reductase	Thiol peroxidase, Bcp-type (EC 1.11.1.15)	fig|6666666.562731.peg.945
Sulfur Metabolism	Sulfur Metabolism - no subcategory	Thioredoxin-disulfide reductase	Alkyl hydroperoxide reductase subunit C-like protein	fig|6666666.562731.peg.2630
Sulfur Metabolism	Sulfur Metabolism - no subcategory	Thioredoxin-disulfide reductase	Thioredoxin reductase (EC 1.8.1.9)	fig|6666666.562731.peg.394, fig|6666666.562731.peg.1639, fig|6666666.562731.peg.1905, fig|6666666.562731.peg.2041, fig|6666666.562731.peg.3240, fig|6666666.562731.peg.3898, fig|6666666.562731.peg.3942, fig|6666666.562731.peg.4375, fig|6666666.562731.peg.5526, fig|6666666.562731.peg.6011, fig|6666666.562731.peg.6779
Sulfur Metabolism	Sulfur Metabolism - no subcategory	Galactosylceramide and Sulfatide metabolism	Beta-galactosidase (EC 3.2.1.23)	fig|6666666.562731.peg.5366
Sulfur Metabolism	Organic sulfur assimilation	Utilization of glutathione as a sulphur source	Gamma-glutamyltranspeptidase (EC 2.3.2.2)	fig|6666666.562731.peg.4062, fig|6666666.562731.peg.6565
Sulfur Metabolism	Organic sulfur assimilation	Utilization of glutathione as a sulphur source	Putative glutathione transporter, permease component	fig|6666666.562731.peg.5581, fig|6666666.562731.peg.5582
Phosphorus Metabolism	Phosphorus Metabolism - no subcategory	High affinity phosphate transporter and control of PHO regulon	Phosphate regulon transcriptional regulatory protein PhoB (SphR)	fig|6666666.562731.peg.335, fig|6666666.562731.peg.1730, fig|6666666.562731.peg.3363, fig|6666666.562731.peg.4138, fig|6666666.562731.peg.5323, fig|6666666.562731.peg.5482, fig|6666666.562731.peg.5922, fig|6666666.562731.peg.6512, fig|6666666.562731.peg.6676, fig|6666666.562731.peg.6730
Phosphorus Metabolism	Phosphorus Metabolism - no subcategory	High affinity phosphate transporter and control of PHO regulon	Polyphosphate kinase (EC 2.7.4.1)	fig|6666666.562731.peg.6006
Phosphorus Metabolism	Phosphorus Metabolism - no subcategory	High affinity phosphate transporter and control of PHO regulon	Phosphate transport system regulatory protein PhoU	fig|6666666.562731.peg.2440
Phosphorus Metabolism	Phosphorus Metabolism - no subcategory	High affinity phosphate transporter and control of PHO regulon	Phosphate regulon sensor protein PhoR (SphS) (EC 2.7.13.3)	fig|6666666.562731.peg.1067, fig|6666666.562731.peg.2444, fig|6666666.562731.peg.4933, fig|6666666.562731.peg.5322
Phosphorus Metabolism	Phosphorus Metabolism - no subcategory	High affinity phosphate transporter and control of PHO regulon	Alkaline phosphatase synthesis transcriptional regulatory protein PhoP	fig|6666666.562731.peg.2443
Phosphorus Metabolism	Phosphorus Metabolism - no subcategory	Phosphate metabolism	Phosphate regulon transcriptional regulatory protein PhoB (SphR)	fig|6666666.562731.peg.335, fig|6666666.562731.peg.1730, fig|6666666.562731.peg.3363, fig|6666666.562731.peg.4138, fig|6666666.562731.peg.5323, fig|6666666.562731.peg.5482, fig|6666666.562731.peg.5922, fig|6666666.562731.peg.6512, fig|6666666.562731.peg.6676, fig|6666666.562731.peg.6730
Phosphorus Metabolism	Phosphorus Metabolism - no subcategory	Phosphate metabolism	Manganese-dependent inorganic pyrophosphatase (EC 3.6.1.1)	fig|6666666.562731.peg.1844
Phosphorus Metabolism	Phosphorus Metabolism - no subcategory	Phosphate metabolism	Exopolyphosphatase (EC 3.6.1.11)	fig|6666666.562731.peg.6007
Phosphorus Metabolism	Phosphorus Metabolism - no subcategory	Phosphate metabolism	Phosphate transport system regulatory protein PhoU	fig|6666666.562731.peg.2440
Phosphorus Metabolism	Phosphorus Metabolism - no subcategory	Phosphate metabolism	Alkaline phosphatase synthesis transcriptional regulatory protein PhoP	fig|6666666.562731.peg.2443
Phosphorus Metabolism	Phosphorus Metabolism - no subcategory	Phosphate metabolism	Probable low-affinity inorganic phosphate transporter	fig|6666666.562731.peg.544
Phosphorus Metabolism	Phosphorus Metabolism - no subcategory	Phosphate metabolism	Predicted ATPase related to phosphate starvation-inducible protein PhoH	fig|6666666.562731.peg.3665
Phosphorus Metabolism	Phosphorus Metabolism - no subcategory	Phosphate metabolism	Alkaline phosphatase (EC 3.1.3.1)	fig|6666666.562731.peg.312, fig|6666666.562731.peg.1191, fig|6666666.562731.peg.2603, fig|6666666.562731.peg.5553
Phosphorus Metabolism	Phosphorus Metabolism - no subcategory	Phosphate metabolism	Alkaline phosphatase like protein	fig|6666666.562731.peg.570, fig|6666666.562731.peg.939, fig|6666666.562731.peg.4904, fig|6666666.562731.peg.5924
Phosphorus Metabolism	Phosphorus Metabolism - no subcategory	Phosphate metabolism	Polyphosphate kinase (EC 2.7.4.1)	fig|6666666.562731.peg.6006
Phosphorus Metabolism	Phosphorus Metabolism - no subcategory	Phosphate metabolism	Phosphate starvation-inducible protein PhoH, predicted ATPase	fig|6666666.562731.peg.1766, fig|6666666.562731.peg.3547, fig|6666666.562731.peg.3699, fig|6666666.562731.peg.1766, fig|6666666.562731.peg.3547, fig|6666666.562731.peg.3699
Phosphorus Metabolism	Phosphorus Metabolism - no subcategory	Phosphate metabolism	Sodium-dependent phosphate transporter	fig|6666666.562731.peg.3717
Phosphorus Metabolism	Phosphorus Metabolism - no subcategory	Phosphate metabolism	Inorganic pyrophospatase PpaX (EC 3.1.3.18)	fig|6666666.562731.peg.372
Phosphorus Metabolism	Phosphorus Metabolism - no subcategory	Phosphate metabolism	Phosphate regulon sensor protein PhoR (SphS) (EC 2.7.13.3)	fig|6666666.562731.peg.1067, fig|6666666.562731.peg.2444, fig|6666666.562731.peg.4933, fig|6666666.562731.peg.5322
Phosphorus Metabolism	Phosphorus Metabolism - no subcategory	Phosphate metabolism	Phosphate transport regulator (distant homolog of PhoU)	fig|6666666.562731.peg.543
Phosphorus Metabolism	Phosphorus Metabolism - no subcategory	Polyphosphate	Polyphosphate kinase (EC 2.7.4.1)	fig|6666666.562731.peg.6006
Phosphorus Metabolism	Phosphorus Metabolism - no subcategory	Polyphosphate	Exopolyphosphatase (EC 3.6.1.11)	fig|6666666.562731.peg.6007
Carbohydrates	Central carbohydrate metabolism	Methylglyoxal Metabolism	Methylglyoxal synthase (EC 4.2.3.3)	fig|6666666.562731.peg.4423
Carbohydrates	Central carbohydrate metabolism	Methylglyoxal Metabolism	Lactoylglutathione lyase (EC 4.4.1.5)	fig|6666666.562731.peg.5554
Carbohydrates	Central carbohydrate metabolism	Methylglyoxal Metabolism	Aldehyde dehydrogenase (EC 1.2.1.3)	fig|6666666.562731.peg.98, fig|6666666.562731.peg.695, fig|6666666.562731.peg.2036, fig|6666666.562731.peg.4000, fig|6666666.562731.peg.4197, fig|6666666.562731.peg.98, fig|6666666.562731.peg.695, fig|6666666.562731.peg.2036, fig|6666666.562731.peg.4000, fig|6666666.562731.peg.4197
Carbohydrates	Central carbohydrate metabolism	Pyruvate metabolism II: acetyl-CoA, acetogenesis from pyruvate	Acetaldehyde dehydrogenase (EC 1.2.1.10)	fig|6666666.562731.peg.3301
Carbohydrates	Central carbohydrate metabolism	Pyruvate metabolism II: acetyl-CoA, acetogenesis from pyruvate	Dihydrolipoamide dehydrogenase of pyruvate dehydrogenase complex (EC 1.8.1.4)	fig|6666666.562731.peg.4149
Carbohydrates	Central carbohydrate metabolism	Pyruvate metabolism II: acetyl-CoA, acetogenesis from pyruvate	Pyruvate dehydrogenase E1 component alpha subunit (EC 1.2.4.1)	fig|6666666.562731.peg.4152
Carbohydrates	Central carbohydrate metabolism	Pyruvate metabolism II: acetyl-CoA, acetogenesis from pyruvate	NAD-dependent protein deacetylase of SIR2 family	fig|6666666.562731.peg.5824
Carbohydrates	Central carbohydrate metabolism	Pyruvate metabolism II: acetyl-CoA, acetogenesis from pyruvate	Aldehyde dehydrogenase (EC 1.2.1.3)	fig|6666666.562731.peg.98, fig|6666666.562731.peg.695, fig|6666666.562731.peg.2036, fig|6666666.562731.peg.4000, fig|6666666.562731.peg.4197
Carbohydrates	Central carbohydrate metabolism	Pyruvate metabolism II: acetyl-CoA, acetogenesis from pyruvate	Pyruvate dehydrogenase E1 component beta subunit (EC 1.2.4.1)	fig|6666666.562731.peg.4151
Carbohydrates	Central carbohydrate metabolism	Pyruvate metabolism II: acetyl-CoA, acetogenesis from pyruvate	Dihydrolipoamide acetyltransferase component of pyruvate dehydrogenase complex (EC 2.3.1.12)	fig|6666666.562731.peg.4150
Carbohydrates	Central carbohydrate metabolism	Pyruvate metabolism II: acetyl-CoA, acetogenesis from pyruvate	Acetate kinase (EC 2.7.2.1)	fig|6666666.562731.peg.4407
Carbohydrates	Central carbohydrate metabolism	Pyruvate metabolism II: acetyl-CoA, acetogenesis from pyruvate	Acetyltransferase AcuA, acetyl-CoA synthetase inhibitor	fig|6666666.562731.peg.3431
Carbohydrates	Central carbohydrate metabolism	Pyruvate Alanine Serine Interconversions	L-alanine:glyoxylate aminotransferase (EC 2.6.1.44)	fig|6666666.562731.peg.4063
Carbohydrates	Central carbohydrate metabolism	Pyruvate Alanine Serine Interconversions	L-serine dehydratase, alpha subunit (EC 4.3.1.17)	fig|6666666.562731.peg.1160, fig|6666666.562731.peg.6510
Carbohydrates	Central carbohydrate metabolism	Pyruvate Alanine Serine Interconversions	Branched-chain amino acid aminotransferase (EC 2.6.1.42)	fig|6666666.562731.peg.6291
Carbohydrates	Central carbohydrate metabolism	Pyruvate Alanine Serine Interconversions	L-serine dehydratase, beta subunit (EC 4.3.1.17)	fig|6666666.562731.peg.1159, fig|6666666.562731.peg.6509
Carbohydrates	Central carbohydrate metabolism	Pyruvate Alanine Serine Interconversions	Alanine dehydrogenase (EC 1.4.1.1)	fig|6666666.562731.peg.5225
Carbohydrates	Central carbohydrate metabolism	Pyruvate Alanine Serine Interconversions	Alanine racemase (EC 5.1.1.1)	fig|6666666.562731.peg.3020
Carbohydrates	Central carbohydrate metabolism	Dihydroxyacetone kinases	Dihydroxyacetone kinase, ATP-dependent (EC 2.7.1.29)	fig|6666666.562731.peg.5458
Carbohydrates	Central carbohydrate metabolism	Glycolysis and Gluconeogenesis	Fructose-1,6-bisphosphatase, Bacillus type (EC 3.1.3.11)	fig|6666666.562731.peg.1051
Carbohydrates	Central carbohydrate metabolism	Glycolysis and Gluconeogenesis	6-phosphofructokinase (EC 2.7.1.11)	fig|6666666.562731.peg.2345
Carbohydrates	Central carbohydrate metabolism	Glycolysis and Gluconeogenesis	Triosephosphate isomerase (EC 5.3.1.1)	fig|6666666.562731.peg.407
Carbohydrates	Central carbohydrate metabolism	Glycolysis and Gluconeogenesis	Pyruvate,phosphate dikinase (EC 2.7.9.1)	fig|6666666.562731.peg.1848
Carbohydrates	Central carbohydrate metabolism	Glycolysis and Gluconeogenesis	Fructose-1,6-bisphosphatase, GlpX type (EC 3.1.3.11)	fig|6666666.562731.peg.4052
Carbohydrates	Central carbohydrate metabolism	Glycolysis and Gluconeogenesis	Fructose-bisphosphate aldolase class II (EC 4.1.2.13)	fig|6666666.562731.peg.291, fig|6666666.562731.peg.725
Carbohydrates	Central carbohydrate metabolism	Glycolysis and Gluconeogenesis	Glucose-6-phosphate isomerase (EC 5.3.1.9)	fig|6666666.562731.peg.2965
Carbohydrates	Central carbohydrate metabolism	Glycolysis and Gluconeogenesis	Glucokinase (EC 2.7.1.2)	fig|6666666.562731.peg.396, fig|6666666.562731.peg.1173, fig|6666666.562731.peg.1779
Carbohydrates	Central carbohydrate metabolism	Glycolysis and Gluconeogenesis	Pyruvate kinase (EC 2.7.1.40)	fig|6666666.562731.peg.970, fig|6666666.562731.peg.2455
Carbohydrates	Central carbohydrate metabolism	Glycolysis and Gluconeogenesis	Phosphoglycerate kinase (EC 2.7.2.3)	fig|6666666.562731.peg.406
Carbohydrates	Central carbohydrate metabolism	Glycolysis and Gluconeogenesis	Enolase (EC 4.2.1.11)	fig|6666666.562731.peg.409
Carbohydrates	Central carbohydrate metabolism	Glycolysis and Gluconeogenesis	NAD-dependent glyceraldehyde-3-phosphate dehydrogenase (EC 1.2.1.12)	fig|6666666.562731.peg.405
Carbohydrates	Central carbohydrate metabolism	Dehydrogenase complexes	Dihydrolipoamide succinyltransferase component (E2) of 2-oxoglutarate dehydrogenase complex (EC 2.3.1.61)	fig|6666666.562731.peg.2662
Carbohydrates	Central carbohydrate metabolism	Dehydrogenase complexes	Dihydrolipoamide acyltransferase component of branched-chain alpha-keto acid dehydrogenase complex (EC 2.3.1.168)	fig|6666666.562731.peg.3230
Carbohydrates	Central carbohydrate metabolism	Dehydrogenase complexes	Branched-chain alpha-keto acid dehydrogenase, E1 component, beta subunit (EC 1.2.4.4)	fig|6666666.562731.peg.3231
Carbohydrates	Central carbohydrate metabolism	Dehydrogenase complexes	Branched-chain alpha-keto acid dehydrogenase, E1 component, alpha subunit (EC 1.2.4.4)	fig|6666666.562731.peg.3232
Carbohydrates	Central carbohydrate metabolism	Dehydrogenase complexes	Pyruvate dehydrogenase E1 component beta subunit (EC 1.2.4.1)	fig|6666666.562731.peg.4151
Carbohydrates	Central carbohydrate metabolism	Dehydrogenase complexes	Dihydrolipoamide dehydrogenase of branched-chain alpha-keto acid dehydrogenase (EC 1.8.1.4)	fig|6666666.562731.peg.3233
Carbohydrates	Central carbohydrate metabolism	Dehydrogenase complexes	Dihydrolipoamide acetyltransferase component of pyruvate dehydrogenase complex (EC 2.3.1.12)	fig|6666666.562731.peg.4150
Carbohydrates	Central carbohydrate metabolism	Dehydrogenase complexes	2-oxoglutarate dehydrogenase E1 component (EC 1.2.4.2)	fig|6666666.562731.peg.2663
Carbohydrates	Central carbohydrate metabolism	Dehydrogenase complexes	Pyruvate dehydrogenase E1 component alpha subunit (EC 1.2.4.1)	fig|6666666.562731.peg.4152
Carbohydrates	Central carbohydrate metabolism	TCA Cycle	Isocitrate dehydrogenase [NADP] (EC 1.1.1.42)	fig|6666666.562731.peg.2450
Carbohydrates	Central carbohydrate metabolism	TCA Cycle	Malate dehydrogenase (EC 1.1.1.37)	fig|6666666.562731.peg.2449
Carbohydrates	Central carbohydrate metabolism	TCA Cycle	Dihydrolipoamide dehydrogenase of pyruvate dehydrogenase complex (EC 1.8.1.4)	fig|6666666.562731.peg.4149
Carbohydrates	Central carbohydrate metabolism	TCA Cycle	Succinyl-CoA ligase [ADP-forming] alpha chain (EC 6.2.1.5)	fig|6666666.562731.peg.2161
Carbohydrates	Central carbohydrate metabolism	TCA Cycle	Aconitate hydratase (EC 4.2.1.3)	fig|6666666.562731.peg.648
Carbohydrates	Central carbohydrate metabolism	TCA Cycle	Dihydrolipoamide succinyltransferase component (E2) of 2-oxoglutarate dehydrogenase complex (EC 2.3.1.61)	fig|6666666.562731.peg.2662
Carbohydrates	Central carbohydrate metabolism	TCA Cycle	Citrate synthase (si) (EC 2.3.3.1)	fig|6666666.562731.peg.2451
Carbohydrates	Central carbohydrate metabolism	TCA Cycle	Malate:quinone oxidoreductase (EC 1.1.5.4)	fig|6666666.562731.peg.46
Carbohydrates	Central carbohydrate metabolism	TCA Cycle	2-oxoglutarate dehydrogenase E1 component (EC 1.2.4.2)	fig|6666666.562731.peg.2663
Carbohydrates	Central carbohydrate metabolism	TCA Cycle	Dihydrolipoamide dehydrogenase (EC 1.8.1.4)	fig|6666666.562731.peg.3888
Carbohydrates	Central carbohydrate metabolism	TCA Cycle	Succinyl-CoA ligase [ADP-forming] beta chain (EC 6.2.1.5)	fig|6666666.562731.peg.2162
Carbohydrates	Central carbohydrate metabolism	TCA Cycle	Fumarate hydratase class II (EC 4.2.1.2)	fig|6666666.562731.peg.4070
Carbohydrates	Central carbohydrate metabolism	Pentose phosphate pathway	Transketolase (EC 2.2.1.1)	fig|6666666.562731.peg.2967
Carbohydrates	Central carbohydrate metabolism	Pentose phosphate pathway	6-phosphogluconate dehydrogenase, decarboxylating (EC 1.1.1.44)	fig|6666666.562731.peg.3443, fig|6666666.562731.peg.4279, fig|6666666.562731.peg.5942
Carbohydrates	Central carbohydrate metabolism	Pentose phosphate pathway	Ribose-phosphate pyrophosphokinase (EC 2.7.6.1)	fig|6666666.562731.peg.383, fig|6666666.562731.peg.809
Carbohydrates	Central carbohydrate metabolism	Pentose phosphate pathway	6-phosphogluconolactonase (EC 3.1.1.31)	fig|6666666.562731.peg.1878
Carbohydrates	Central carbohydrate metabolism	Pentose phosphate pathway	Transaldolase (EC 2.2.1.2)	fig|6666666.562731.peg.4280, fig|6666666.562731.peg.5943
Carbohydrates	Central carbohydrate metabolism	Pentose phosphate pathway	Ribulose-phosphate 3-epimerase (EC 5.1.3.1)	fig|6666666.562731.peg.3391, fig|6666666.562731.peg.3946
Carbohydrates	Central carbohydrate metabolism	Pentose phosphate pathway	Glucose-6-phosphate 1-dehydrogenase (EC 1.1.1.49)	fig|6666666.562731.peg.4281, fig|6666666.562731.peg.5906, fig|6666666.562731.peg.5941
Carbohydrates	Central carbohydrate metabolism	Pyruvate metabolism I: anaplerotic reactions, PEP	Pyruvate,phosphate dikinase (EC 2.7.9.1)	fig|6666666.562731.peg.1848
Carbohydrates	Central carbohydrate metabolism	Pyruvate metabolism I: anaplerotic reactions, PEP	Phosphoenolpyruvate carboxylase (EC 4.1.1.31)	fig|6666666.562731.peg.6643
Carbohydrates	Central carbohydrate metabolism	Pyruvate metabolism I: anaplerotic reactions, PEP	NADP-dependent malic enzyme (EC 1.1.1.40)	fig|6666666.562731.peg.2262
Carbohydrates	Central carbohydrate metabolism	Pyruvate metabolism I: anaplerotic reactions, PEP	Pyruvate kinase (EC 2.7.1.40)	fig|6666666.562731.peg.970, fig|6666666.562731.peg.2455
Carbohydrates	Central carbohydrate metabolism	Glycolate, glyoxylate interconversions	Phosphoglycolate phosphatase (EC 3.1.3.18)	fig|6666666.562731.peg.2480, fig|6666666.562731.peg.5001, fig|6666666.562731.peg.5825
Carbohydrates	Aminosugars	Chitin and N-acetylglucosamine utilization	Glucosamine-6-phosphate deaminase (EC 3.5.99.6)	fig|6666666.562731.peg.6193
Carbohydrates	Aminosugars	Chitin and N-acetylglucosamine utilization	N-Acetyl-D-glucosamine ABC transport system, permease protein 2	fig|6666666.562731.peg.3295
Carbohydrates	Aminosugars	Chitin and N-acetylglucosamine utilization	N-Acetyl-D-glucosamine ABC transport system, sugar-binding protein	fig|6666666.562731.peg.1595, fig|6666666.562731.peg.1915, fig|6666666.562731.peg.3297, fig|6666666.562731.peg.6412
Carbohydrates	Aminosugars	Chitin and N-acetylglucosamine utilization	Chitinase (EC 3.2.1.14)	fig|6666666.562731.peg.4953, fig|6666666.562731.peg.4954, fig|6666666.562731.peg.5170, fig|6666666.562731.peg.5317
Carbohydrates	Aminosugars	Chitin and N-acetylglucosamine utilization	N-acetylglucosamine-6-phosphate deacetylase (EC 3.5.1.25)	fig|6666666.562731.peg.6194
Carbohydrates	Di- and oligosaccharides	Sucrose utilization	Sucrose-6-phosphate hydrolase (EC 3.2.1.26)	fig|6666666.562731.peg.1681, fig|6666666.562731.peg.6716
Carbohydrates	Di- and oligosaccharides	Sucrose utilization	Sucrose operon repressor ScrR, LacI family	fig|6666666.562731.peg.1682, fig|6666666.562731.peg.6712
Carbohydrates	Di- and oligosaccharides	Sucrose utilization	Predicted sucrose permease, MFS family, FucP subfamily	fig|6666666.562731.peg.5678, fig|6666666.562731.peg.5681
Carbohydrates	Di- and oligosaccharides	Sucrose utilization	Fructokinase (EC 2.7.1.4)	fig|6666666.562731.peg.2596, fig|6666666.562731.peg.5706
Carbohydrates	Di- and oligosaccharides	Lactose and Galactose Uptake and Utilization	UDP-glucose 4-epimerase (EC 5.1.3.2)	fig|6666666.562731.peg.5820, fig|6666666.562731.peg.6122, fig|6666666.562731.peg.6377, fig|6666666.562731.peg.6475
Carbohydrates	Di- and oligosaccharides	Lactose and Galactose Uptake and Utilization	Galactose operon repressor, GalR-LacI family of transcriptional regulators	fig|6666666.562731.peg.4671
Carbohydrates	Di- and oligosaccharides	Lactose and Galactose Uptake and Utilization	Beta-galactosidase (EC 3.2.1.23)	fig|6666666.562731.peg.5366
Carbohydrates	Di- and oligosaccharides	Lactose and Galactose Uptake and Utilization	Galactose-1-phosphate uridylyltransferase (EC 2.7.7.10)	fig|6666666.562731.peg.5819
Carbohydrates	Di- and oligosaccharides	Lactose and Galactose Uptake and Utilization	Galactokinase (EC 2.7.1.6)	fig|6666666.562731.peg.5380, fig|6666666.562731.peg.5821
Carbohydrates	Di- and oligosaccharides	Lactose utilization	Beta-galactosidase (EC 3.2.1.23)	fig|6666666.562731.peg.5366
Carbohydrates	Di- and oligosaccharides	Lactose utilization	Galactoside O-acetyltransferase (EC 2.3.1.18)	fig|6666666.562731.peg.1617, fig|6666666.562731.peg.5584
Carbohydrates	One-carbon Metabolism	One-carbon metabolism by tetrahydropterines	Formyltetrahydrofolate deformylase (EC 3.5.1.10)	fig|6666666.562731.peg.2969
Carbohydrates	One-carbon Metabolism	One-carbon metabolism by tetrahydropterines	5-formyltetrahydrofolate cyclo-ligase (EC 6.3.3.2)	fig|6666666.562731.peg.5044
Carbohydrates	One-carbon Metabolism	One-carbon metabolism by tetrahydropterines	Methylenetetrahydrofolate dehydrogenase (NADP+) (EC 1.5.1.5)	fig|6666666.562731.peg.3257
Carbohydrates	One-carbon Metabolism	One-carbon metabolism by tetrahydropterines	5,10-methylenetetrahydrofolate reductase (EC 1.5.1.20)	fig|6666666.562731.peg.3405
Carbohydrates	One-carbon Metabolism	One-carbon metabolism by tetrahydropterines	Methenyltetrahydrofolate cyclohydrolase (EC 3.5.4.9)	fig|6666666.562731.peg.3257
Carbohydrates	Organic acids	Glycerate metabolism	2-hydroxy-3-oxopropionate reductase (EC 1.1.1.60)	fig|6666666.562731.peg.5360
Carbohydrates	Organic acids	Glycerate metabolism	D-glycerate transporter (predicted)	fig|6666666.562731.peg.3037
Carbohydrates	Organic acids	Glycerate metabolism	Pyruvate kinase (EC 2.7.1.40)	fig|6666666.562731.peg.970, fig|6666666.562731.peg.2455
Carbohydrates	Organic acids	Glycerate metabolism	Glycerate kinase (EC 2.7.1.31)	fig|6666666.562731.peg.3036, fig|6666666.562731.peg.6807
Carbohydrates	Organic acids	Lactate utilization	Predicted L-lactate dehydrogenase, Iron-sulfur cluster-binding subunit YkgF	fig|6666666.562731.peg.1868
Carbohydrates	Organic acids	Lactate utilization	Predicted L-lactate dehydrogenase, hypothetical protein subunit YkgG	fig|6666666.562731.peg.1867
Carbohydrates	Organic acids	Lactate utilization	Predicted L-lactate dehydrogenase, Fe-S oxidoreductase subunit YkgE	fig|6666666.562731.peg.1869
Carbohydrates	Fermentation	Fermentations: Mixed acid	Alcohol dehydrogenase (EC 1.1.1.1)	fig|6666666.562731.peg.1459, fig|6666666.562731.peg.1835, fig|6666666.562731.peg.3301, fig|6666666.562731.peg.3894, fig|6666666.562731.peg.4246, fig|6666666.562731.peg.5466
Carbohydrates	Fermentation	Fermentations: Mixed acid	L-lactate dehydrogenase (EC 1.1.1.27)	fig|6666666.562731.peg.4102, fig|6666666.562731.peg.6520
Carbohydrates	Fermentation	Fermentations: Mixed acid	Pyruvate formate-lyase (EC 2.3.1.54)	fig|6666666.562731.peg.3300
Carbohydrates	Fermentation	Fermentations: Mixed acid	Acetaldehyde dehydrogenase (EC 1.2.1.10)	fig|6666666.562731.peg.3301
Carbohydrates	Fermentation	Fermentations: Mixed acid	Phosphoenolpyruvate carboxylase (EC 4.1.1.31)	fig|6666666.562731.peg.6643
Carbohydrates	Fermentation	Fermentations: Mixed acid	Pyruvate formate-lyase activating enzyme (EC 1.97.1.4)	fig|6666666.562731.peg.3299
Carbohydrates	Fermentation	Fermentations: Mixed acid	Acetate kinase (EC 2.7.2.1)	fig|6666666.562731.peg.4407
Carbohydrates	Fermentation	Acetolactate synthase subunits	Acetolactate synthase large subunit (EC 2.2.1.6)	fig|6666666.562731.peg.2485, fig|6666666.562731.peg.2636
Carbohydrates	Fermentation	Acetolactate synthase subunits	Acetolactate synthase small subunit (EC 2.2.1.6)	fig|6666666.562731.peg.2635
Carbohydrates	Fermentation	Fermentations: Lactate	L-lactate dehydrogenase (EC 1.1.1.27)	fig|6666666.562731.peg.4102, fig|6666666.562731.peg.6520
Carbohydrates	Fermentation	Fermentations: Lactate	Acetaldehyde dehydrogenase (EC 1.2.1.10)	fig|6666666.562731.peg.3301
Carbohydrates	Fermentation	Fermentations: Lactate	Acetate kinase (EC 2.7.2.1)	fig|6666666.562731.peg.4407
Carbohydrates	Fermentation	Acetoin, butanediol metabolism	2,3-butanediol dehydrogenase, R-alcohol forming, (R)- and (S)-acetoin-specific (EC 1.1.1.4)	fig|6666666.562731.peg.1568, fig|6666666.562731.peg.1739, fig|6666666.562731.peg.5446
Carbohydrates	Fermentation	Acetoin, butanediol metabolism	Acetolactate synthase large subunit (EC 2.2.1.6)	fig|6666666.562731.peg.2485, fig|6666666.562731.peg.2636
Carbohydrates	Fermentation	Acetoin, butanediol metabolism	Acetolactate synthase small subunit (EC 2.2.1.6)	fig|6666666.562731.peg.2635
Carbohydrates	Sugar alcohols	Glycerol and Glycerol-3-phosphate Uptake and Utilization	GlpG protein (membrane protein of glp regulon)	fig|6666666.562731.peg.2336
Carbohydrates	Sugar alcohols	Glycerol and Glycerol-3-phosphate Uptake and Utilization	Glycerol-3-phosphate ABC transporter, permease protein UgpE (TC 3.A.1.1.3)	fig|6666666.562731.peg.5022
Carbohydrates	Sugar alcohols	Glycerol and Glycerol-3-phosphate Uptake and Utilization	Glycerophosphoryl diester phosphodiesterase (EC 3.1.4.46)	fig|6666666.562731.peg.2366, fig|6666666.562731.peg.3478
Carbohydrates	Sugar alcohols	Glycerol and Glycerol-3-phosphate Uptake and Utilization	Aerobic glycerol-3-phosphate dehydrogenase (EC 1.1.5.3)	fig|6666666.562731.peg.4800
Carbohydrates	Sugar alcohols	Glycerol and Glycerol-3-phosphate Uptake and Utilization	Glycerol-3-phosphate dehydrogenase [NAD(P)+] (EC 1.1.1.94)	fig|6666666.562731.peg.4474
Carbohydrates	Sugar alcohols	Glycerol and Glycerol-3-phosphate Uptake and Utilization	Glycerol kinase (EC 2.7.1.30)	fig|6666666.562731.peg.4801
Carbohydrates	Sugar alcohols	Glycerol and Glycerol-3-phosphate Uptake and Utilization	Glycerol-3-phosphate responsive antiterminator (mRNA-binding)	fig|6666666.562731.peg.4802
Carbohydrates	Carbohydrates - no subcategory	Carbon storage regulator	Flagellar assembly factor FliW	fig|6666666.562731.peg.4553
Carbohydrates	Carbohydrates - no subcategory	Carbon storage regulator	Carbon storage regulator	fig|6666666.562731.peg.4552
Carbohydrates	Carbohydrates - no subcategory	Lacto-N-Biose I and Galacto-N-Biose Metabolic Pathway	UDP-glucose 4-epimerase (EC 5.1.3.2)	fig|6666666.562731.peg.5820, fig|6666666.562731.peg.6122, fig|6666666.562731.peg.6377, fig|6666666.562731.peg.6475
Carbohydrates	Carbohydrates - no subcategory	Lacto-N-Biose I and Galacto-N-Biose Metabolic Pathway	Lacto-N-biose phosphorylase (EC 2.4.1.211)	fig|6666666.562731.peg.582
Carbohydrates	Polysaccharides	Glycogen metabolism	Glucose-1-phosphate adenylyltransferase (EC 2.7.7.27)	fig|6666666.562731.peg.1831, fig|6666666.562731.peg.4136
Carbohydrates	Polysaccharides	Glycogen metabolism	1,4-alpha-glucan (glycogen) branching enzyme, GH-13-type (EC 2.4.1.18)	fig|6666666.562731.peg.4135
Carbohydrates	Polysaccharides	Glycogen metabolism	Glycogen biosynthesis protein GlgD, glucose-1-phosphate adenylyltransferase family	fig|6666666.562731.peg.1830
Carbohydrates	Polysaccharides	Glycogen metabolism	Glycogen phosphorylase (EC 2.4.1.1)	fig|6666666.562731.peg.1829
Carbohydrates	Polysaccharides	Glycogen metabolism	Glycogen synthase, ADP-glucose transglucosylase (EC 2.4.1.21)	fig|6666666.562731.peg.4134
Carbohydrates	Monosaccharides	Mannose Metabolism	Phosphomannomutase (EC 5.4.2.8)	fig|6666666.562731.peg.4579
Carbohydrates	Monosaccharides	Mannose Metabolism	Mannose-6-phosphate isomerase (EC 5.3.1.8)	fig|6666666.562731.peg.2445, fig|6666666.562731.peg.2660
Carbohydrates	Monosaccharides	Mannose Metabolism	Beta-mannosidase (EC 3.2.1.25)	fig|6666666.562731.peg.1895, fig|6666666.562731.peg.2288
Carbohydrates	Monosaccharides	Mannose Metabolism	Mannose-1-phosphate guanylyltransferase (GDP) (EC 2.7.7.22)	fig|6666666.562731.peg.1510
Carbohydrates	Monosaccharides	Deoxyribose and Deoxynucleoside Catabolism	Ribokinase (EC 2.7.1.15)	fig|6666666.562731.peg.750, fig|6666666.562731.peg.1426
Carbohydrates	Monosaccharides	Deoxyribose and Deoxynucleoside Catabolism	Phosphopentomutase (EC 5.4.2.7)	fig|6666666.562731.peg.4021
Carbohydrates	Monosaccharides	Deoxyribose and Deoxynucleoside Catabolism	Pyrimidine-nucleoside phosphorylase (EC 2.4.2.2)	fig|6666666.562731.peg.4019
Carbohydrates	Monosaccharides	Deoxyribose and Deoxynucleoside Catabolism	Na+ dependent nucleoside transporter NupC	fig|6666666.562731.peg.4022
Carbohydrates	Monosaccharides	Deoxyribose and Deoxynucleoside Catabolism	Purine nucleoside phosphorylase (EC 2.4.2.1)	fig|6666666.562731.peg.3219, fig|6666666.562731.peg.4020, fig|6666666.562731.peg.5712
Carbohydrates	Monosaccharides	Deoxyribose and Deoxynucleoside Catabolism	Deoxyribonucleoside regulator DeoR (transcriptional repressor)	fig|6666666.562731.peg.4024
Carbohydrates	Monosaccharides	Deoxyribose and Deoxynucleoside Catabolism	Deoxyribose-phosphate aldolase (EC 4.1.2.4)	fig|6666666.562731.peg.4023
Carbohydrates	Monosaccharides	Deoxyribose and Deoxynucleoside Catabolism	Predicted nucleoside ABC transporter, substrate-binding component	fig|6666666.562731.peg.6564
Carbohydrates	Monosaccharides	D-gluconate and ketogluconates metabolism	Gluconate transporter family protein	fig|6666666.562731.peg.183
Carbohydrates	Monosaccharides	D-gluconate and ketogluconates metabolism	6-phosphogluconate dehydrogenase, decarboxylating (EC 1.1.1.44)	fig|6666666.562731.peg.3443, fig|6666666.562731.peg.4279, fig|6666666.562731.peg.5942
Carbohydrates	Monosaccharides	D-gluconate and ketogluconates metabolism	Gluconokinase (EC 2.7.1.12)	fig|6666666.562731.peg.184, fig|6666666.562731.peg.2007, fig|6666666.562731.peg.4807
Carbohydrates	Monosaccharides	Fructose utilization	Predicted regulator of fructose utilization, DeoR family	fig|6666666.562731.peg.6771
Carbohydrates	Monosaccharides	Fructose utilization	Phosphoenolpyruvate-protein phosphotransferase of PTS system (EC 2.7.3.9)	fig|6666666.562731.peg.3437, fig|6666666.562731.peg.5810
Carbohydrates	Monosaccharides	Fructose utilization	Transcriptional repressor of the fructose operon, DeoR family	fig|6666666.562731.peg.2412
Carbohydrates	Monosaccharides	Fructose utilization	Transaldolase (EC 2.2.1.2)	fig|6666666.562731.peg.4280, fig|6666666.562731.peg.5943
Carbohydrates	Monosaccharides	Fructose utilization	1-phosphofructokinase (EC 2.7.1.56)	fig|6666666.562731.peg.2411
Carbohydrates	Monosaccharides	Fructose utilization	Fructokinase (EC 2.7.1.4)	fig|6666666.562731.peg.2596, fig|6666666.562731.peg.5706
Carbohydrates	Monosaccharides	D-galactarate, D-glucarate and D-glycerate catabolism - gjo	2-hydroxy-3-oxopropionate reductase (EC 1.1.1.60)	fig|6666666.562731.peg.5360
Carbohydrates	Monosaccharides	D-galactarate, D-glucarate and D-glycerate catabolism - gjo	D-glycerate transporter (predicted)	fig|6666666.562731.peg.3037
Carbohydrates	Monosaccharides	D-galactarate, D-glucarate and D-glycerate catabolism - gjo	Glycerate kinase (EC 2.7.1.31)	fig|6666666.562731.peg.3036, fig|6666666.562731.peg.6807
Carbohydrates	Monosaccharides	D-Galacturonate and D-Glucuronate Utilization	Mannonate dehydratase (EC 4.2.1.8)	fig|6666666.562731.peg.4003
Carbohydrates	Monosaccharides	D-Galacturonate and D-Glucuronate Utilization	2-dehydro-3-deoxy-D-gluconate 5-dehydrogenase (EC 1.1.1.127)	fig|6666666.562731.peg.6772
Carbohydrates	Monosaccharides	D-Galacturonate and D-Glucuronate Utilization	Rhamnogalacturonides degradation protein RhiN	fig|6666666.562731.peg.243, fig|6666666.562731.peg.1490, fig|6666666.562731.peg.1491, fig|6666666.562731.peg.1494, fig|6666666.562731.peg.1920, fig|6666666.562731.peg.4957, fig|6666666.562731.peg.5794, fig|6666666.562731.peg.6206
Carbohydrates	Monosaccharides	D-Galacturonate and D-Glucuronate Utilization	Pectate lyase precursor (EC 4.2.2.2)	fig|6666666.562731.peg.4886
Carbohydrates	Monosaccharides	D-Galacturonate and D-Glucuronate Utilization	2-dehydro-3-deoxyphosphogluconate aldolase (EC 4.1.2.14)	fig|6666666.562731.peg.5827, fig|6666666.562731.peg.6789
Carbohydrates	Monosaccharides	D-Galacturonate and D-Glucuronate Utilization	Altronate oxidoreductase (EC 1.1.1.58)	fig|6666666.562731.peg.2226
Carbohydrates	Monosaccharides	D-Galacturonate and D-Glucuronate Utilization	Polygalacturonase (EC 3.2.1.15)	fig|6666666.562731.peg.6421
Carbohydrates	Monosaccharides	D-Galacturonate and D-Glucuronate Utilization	2-keto-3-deoxygluconate permease (KDG permease)	fig|6666666.562731.peg.433, fig|6666666.562731.peg.485
Carbohydrates	Monosaccharides	D-Galacturonate and D-Glucuronate Utilization	Pectin degradation protein KdgF	fig|6666666.562731.peg.2474
Carbohydrates	Monosaccharides	D-Galacturonate and D-Glucuronate Utilization	4-deoxy-L-threo-5-hexosulose-uronate ketol-isomerase (EC 5.3.1.17)	fig|6666666.562731.peg.6770
Carbohydrates	Monosaccharides	D-Galacturonate and D-Glucuronate Utilization	Alpha-glucosidase (EC 3.2.1.20)	fig|6666666.562731.peg.1145
Carbohydrates	Monosaccharides	D-Galacturonate and D-Glucuronate Utilization	Alpha-1,4-digalacturonate ABC transporter, permease protein 1	fig|6666666.562731.peg.1923
Carbohydrates	Monosaccharides	D-Galacturonate and D-Glucuronate Utilization	2-deoxy-D-gluconate 3-dehydrogenase (EC 1.1.1.125)	fig|6666666.562731.peg.6772
Carbohydrates	Monosaccharides	D-Galacturonate and D-Glucuronate Utilization	D-mannonate oxidoreductase (EC 1.1.1.57)	fig|6666666.562731.peg.4004
Carbohydrates	Monosaccharides	D-Galacturonate and D-Glucuronate Utilization	Alcohol dehydrogenase, zinc-containing	fig|6666666.562731.peg.2426
Carbohydrates	Monosaccharides	D-Galacturonate and D-Glucuronate Utilization	Uronate isomerase (EC 5.3.1.12)	fig|6666666.562731.peg.4780
Carbohydrates	Monosaccharides	D-Galacturonate and D-Glucuronate Utilization	Pectin lyase (EC 4.2.2.10)	fig|6666666.562731.peg.5557
Carbohydrates	Monosaccharides	L-rhamnose utilization	Rhamnulose-1-phosphate aldolase (EC 4.1.2.19)	fig|6666666.562731.peg.5025
Carbohydrates	Monosaccharides	L-rhamnose utilization	Predicted L-lactate dehydrogenase, Iron-sulfur cluster-binding subunit YkgF	fig|6666666.562731.peg.1868
Carbohydrates	Monosaccharides	L-rhamnose utilization	L-rhamnose isomerase (EC 5.3.1.14)	fig|6666666.562731.peg.1684
Carbohydrates	Monosaccharides	L-rhamnose utilization	Predicted L-rhamnose mutarotase	fig|6666666.562731.peg.956
Carbohydrates	Monosaccharides	L-rhamnose utilization	rhamnogalacturonan acetylesterase	fig|6666666.562731.peg.631, fig|6666666.562731.peg.1802, fig|6666666.562731.peg.4956
Carbohydrates	Monosaccharides	L-rhamnose utilization	Predicted rhamnose oligosaccharide ABC transport system, permease component	fig|6666666.562731.peg.496, fig|6666666.562731.peg.632
Carbohydrates	Monosaccharides	L-rhamnose utilization	Rhamnogalacturonides degradation protein RhiN	fig|6666666.562731.peg.243, fig|6666666.562731.peg.1490, fig|6666666.562731.peg.1491, fig|6666666.562731.peg.1494, fig|6666666.562731.peg.1920, fig|6666666.562731.peg.4957, fig|6666666.562731.peg.5794, fig|6666666.562731.peg.6206
Carbohydrates	Monosaccharides	L-rhamnose utilization	Rhamnulokinase (EC 2.7.1.5)	fig|6666666.562731.peg.1871, fig|6666666.562731.peg.4037
Carbohydrates	Monosaccharides	L-rhamnose utilization	Predicted rhamnulose-1-phosphate aldolase (EC 4.1.2.19)	fig|6666666.562731.peg.1685
Carbohydrates	Monosaccharides	L-rhamnose utilization	Predicted rhamnogalacturonan lyase in rhamnose utilization cluster	fig|6666666.562731.peg.5316
Carbohydrates	Monosaccharides	L-rhamnose utilization	Transcriptional regulator of rhamnose utilization, DeoR family	fig|6666666.562731.peg.1870, fig|6666666.562731.peg.1882
Carbohydrates	Monosaccharides	L-rhamnose utilization	Predicted lactaldehyde dehydrogenase (EC 1.2.1.22)	fig|6666666.562731.peg.1685
Carbohydrates	Monosaccharides	L-rhamnose utilization	Predicted rhamnose oligosaccharide ABC transport system, permease component 2	fig|6666666.562731.peg.633
Carbohydrates	Monosaccharides	L-rhamnose utilization	Predicted rhamnose oligosaccharide ABC transport system, substrate-binding component	fig|6666666.562731.peg.634, fig|6666666.562731.peg.4675
Carbohydrates	Monosaccharides	D-ribose utilization	Ribose operon repressor	fig|6666666.562731.peg.1427, fig|6666666.562731.peg.1615, fig|6666666.562731.peg.1740
Carbohydrates	Monosaccharides	D-ribose utilization	Ribokinase (EC 2.7.1.15)	fig|6666666.562731.peg.750, fig|6666666.562731.peg.1426
Carbohydrates	Monosaccharides	D-ribose utilization	Predicted nucleoside ABC transporter, substrate-binding component	fig|6666666.562731.peg.6564
Carbohydrates	Monosaccharides	Xylose utilization	Xylose ABC transporter, substrate-binding component	fig|6666666.562731.peg.4846
Carbohydrates	Monosaccharides	Xylose utilization	Possible alpha-xyloside ABC transporter, permease component	fig|6666666.562731.peg.1527
Carbohydrates	Monosaccharides	Xylose utilization	Xylose isomerase (EC 5.3.1.5)	fig|6666666.562731.peg.6783
Carbohydrates	Monosaccharides	Xylose utilization	Xylulose kinase (EC 2.7.1.17)	fig|6666666.562731.peg.6785
Carbohydrates	Monosaccharides	Xylose utilization	Xylose-responsive transcription regulator, ROK family	fig|6666666.562731.peg.6782
Carbohydrates	Monosaccharides	Xylose utilization	Beta-xylosidase (EC 3.2.1.37)	fig|6666666.562731.peg.1005
Carbohydrates	Monosaccharides	D-galactarate, D-glucarate and D-glycerate catabolism	2-hydroxy-3-oxopropionate reductase (EC 1.1.1.60)	fig|6666666.562731.peg.5360
Carbohydrates	Monosaccharides	D-galactarate, D-glucarate and D-glycerate catabolism	D-glycerate transporter (predicted)	fig|6666666.562731.peg.3037
Carbohydrates	Monosaccharides	D-galactarate, D-glucarate and D-glycerate catabolism	Glycerate kinase (EC 2.7.1.31)	fig|6666666.562731.peg.3036, fig|6666666.562731.peg.6807
Carbohydrates	Monosaccharides	L-Arabinose utilization	L-ribulose-5-phosphate 4-epimerase (EC 5.1.3.4)	fig|6666666.562731.peg.67
Carbohydrates	Monosaccharides	L-Arabinose utilization	Ribulokinase (EC 2.7.1.16)	fig|6666666.562731.peg.68
Carbohydrates	Monosaccharides	L-Arabinose utilization	L-arabinose isomerase (EC 5.3.1.4)	fig|6666666.562731.peg.66, fig|6666666.562731.peg.293
Carbohydrates	Monosaccharides	L-Arabinose utilization	Arabinan endo-1,5-alpha-L-arabinosidase (EC 3.2.1.99)	fig|6666666.562731.peg.1630, fig|6666666.562731.peg.5162

## Sheet: Table S2
Category	Subcategory	Subsystem	Role	Features
Cofactors, Vitamins, Prosthetic Groups, Pigments	Biotin	Biotin biosynthesis	Long-chain-fatty-acid--CoA ligase (EC 6.2.1.3)	fig|6666666.562622.peg.3713, fig|6666666.562622.peg.4767
Cofactors, Vitamins, Prosthetic Groups, Pigments	Biotin	Biotin biosynthesis	Substrate-specific component BioY of biotin ECF transporter	fig|6666666.562622.peg.1693
Cofactors, Vitamins, Prosthetic Groups, Pigments	Biotin	Biotin biosynthesis	Biotin operon repressor	fig|6666666.562622.peg.2948
Cofactors, Vitamins, Prosthetic Groups, Pigments	Biotin	Biotin biosynthesis Experimental	Competence protein F homolog, phosphoribosyltransferase domain	fig|6666666.562622.peg.4615
Cofactors, Vitamins, Prosthetic Groups, Pigments	Cofactors, Vitamins, Prosthetic Groups, Pigments - no subcategory	Thiamin biosynthesis	Hydroxymethylpyrimidine ABC transporter, substrate-binding component	fig|6666666.562622.peg.4689
Cofactors, Vitamins, Prosthetic Groups, Pigments	Cofactors, Vitamins, Prosthetic Groups, Pigments - no subcategory	Thiamin biosynthesis	Glycine oxidase ThiO (EC 1.4.3.19)	fig|6666666.562622.peg.2689
Cofactors, Vitamins, Prosthetic Groups, Pigments	Cofactors, Vitamins, Prosthetic Groups, Pigments - no subcategory	Thiamin biosynthesis	Thiamin pyrophosphokinase (EC 2.7.6.2)	fig|6666666.562622.peg.2683
Cofactors, Vitamins, Prosthetic Groups, Pigments	Cofactors, Vitamins, Prosthetic Groups, Pigments - no subcategory	Thiamin biosynthesis	Transmembrane component YkoC of energizing module of thiamin-regulated ECF transporter for HydroxyMethylPyrimidine	fig|6666666.562622.peg.4699
Cofactors, Vitamins, Prosthetic Groups, Pigments	Cofactors, Vitamins, Prosthetic Groups, Pigments - no subcategory	Thiamin biosynthesis	1-deoxy-D-xylulose 5-phosphate synthase (EC 2.2.1.7)	fig|6666666.562622.peg.3082
Cofactors, Vitamins, Prosthetic Groups, Pigments	Cofactors, Vitamins, Prosthetic Groups, Pigments - no subcategory	Thiamin biosynthesis	Hydroxymethylpyrimidine ABC transporter, ATPase component	fig|6666666.562622.peg.2750, fig|6666666.562622.peg.3740, fig|6666666.562622.peg.4692, fig|6666666.562622.peg.5362
Cofactors, Vitamins, Prosthetic Groups, Pigments	Cofactors, Vitamins, Prosthetic Groups, Pigments - no subcategory	Thiamin biosynthesis	Substrate-specific component YkoE of thiamin-regulated ECF transporter for HydroxyMethylPyrimidine	fig|6666666.562622.peg.4697
Cofactors, Vitamins, Prosthetic Groups, Pigments	Cofactors, Vitamins, Prosthetic Groups, Pigments - no subcategory	Thiamin biosynthesis	Hydroxymethylpyrimidine ABC transporter, transmembrane component	fig|6666666.562622.peg.2749, fig|6666666.562622.peg.3741, fig|6666666.562622.peg.4691, fig|6666666.562622.peg.5361
Cofactors, Vitamins, Prosthetic Groups, Pigments	Cofactors, Vitamins, Prosthetic Groups, Pigments - no subcategory	Thiamin biosynthesis	Thiamin-phosphate pyrophosphorylase (EC 2.5.1.3)	fig|6666666.562622.peg.2690, fig|6666666.562622.peg.4686
Cofactors, Vitamins, Prosthetic Groups, Pigments	Cofactors, Vitamins, Prosthetic Groups, Pigments - no subcategory	Thiamin biosynthesis	Hydroxyethylthiazole kinase (EC 2.7.1.50)	fig|6666666.562622.peg.4688
Cofactors, Vitamins, Prosthetic Groups, Pigments	Cofactors, Vitamins, Prosthetic Groups, Pigments - no subcategory	Thiamin biosynthesis	Sulfur carrier protein ThiS	fig|6666666.562622.peg.2688
Cofactors, Vitamins, Prosthetic Groups, Pigments	Quinone cofactors	Menaquinone and Phylloquinone Biosynthesis	2-heptaprenyl-1,4-naphthoquinone methyltransferase (EC 2.1.1.163)	fig|6666666.562622.peg.437
Cofactors, Vitamins, Prosthetic Groups, Pigments	Quinone cofactors	Menaquinone and Phylloquinone Biosynthesis	Ubiquinone/menaquinone biosynthesis methyltransferase UbiE (EC 2.1.1.-)	fig|6666666.562622.peg.437
Cofactors, Vitamins, Prosthetic Groups, Pigments	Tetrapyrroles	Cobalamin synthesis	L-threonine 3-O-phosphate decarboxylase (EC 4.1.1.81)	fig|6666666.562622.peg.6331
Cofactors, Vitamins, Prosthetic Groups, Pigments	Tetrapyrroles	Cobalamin synthesis	Adenosylcobinamide-phosphate guanylyltransferase (EC 2.7.7.62)	fig|6666666.562622.peg.6340
Cofactors, Vitamins, Prosthetic Groups, Pigments	Tetrapyrroles	Cobalamin synthesis	Cobyric acid synthase (EC 6.3.5.10)	fig|6666666.562622.peg.6342
Cofactors, Vitamins, Prosthetic Groups, Pigments	Tetrapyrroles	Cobalamin synthesis	Nicotinate-nucleotide--dimethylbenzimidazole phosphoribosyltransferase (EC 2.4.2.21)	fig|6666666.562622.peg.6339
Cofactors, Vitamins, Prosthetic Groups, Pigments	Tetrapyrroles	Cobalamin synthesis	Adenosylcobinamide-phosphate synthase (EC 6.3.1.10)	fig|6666666.562622.peg.6333
Cofactors, Vitamins, Prosthetic Groups, Pigments	Tetrapyrroles	Cobalamin synthesis	Alpha-ribazole-5'-phosphate phosphatase (EC 3.1.3.73)	fig|6666666.562622.peg.6334
Cofactors, Vitamins, Prosthetic Groups, Pigments	Tetrapyrroles	Cobalamin synthesis	Cobalamin synthase (EC 2.7.8.26)	fig|6666666.562622.peg.6341
Cofactors, Vitamins, Prosthetic Groups, Pigments	Tetrapyrroles	Cobalamin synthesis	Adenosylcobinamide kinase (EC 2.7.1.156)	fig|6666666.562622.peg.6340
Cofactors, Vitamins, Prosthetic Groups, Pigments	Riboflavin, FMN, FAD	riboflavin to FAD	FMN adenylyltransferase (EC 2.7.7.2)	fig|6666666.562622.peg.1255
Cofactors, Vitamins, Prosthetic Groups, Pigments	Riboflavin, FMN, FAD	riboflavin to FAD	Riboflavin synthase eubacterial/eukaryotic (EC 2.5.1.9)	fig|6666666.562622.peg.3036
Cofactors, Vitamins, Prosthetic Groups, Pigments	Riboflavin, FMN, FAD	riboflavin to FAD	Riboflavin kinase (EC 2.7.1.26)	fig|6666666.562622.peg.1255
Cofactors, Vitamins, Prosthetic Groups, Pigments	Riboflavin, FMN, FAD	riboflavin to FAD	3,4-dihydroxy-2-butanone 4-phosphate synthase (EC 4.1.99.12)	fig|6666666.562622.peg.3035
Cofactors, Vitamins, Prosthetic Groups, Pigments	Riboflavin, FMN, FAD	Flavodoxin	Flavodoxin	fig|6666666.562622.peg.2888
Cofactors, Vitamins, Prosthetic Groups, Pigments	Riboflavin, FMN, FAD	Flavodoxin	Flavodoxin 2	fig|6666666.562622.peg.9, fig|6666666.562622.peg.1655
Cofactors, Vitamins, Prosthetic Groups, Pigments	Riboflavin, FMN, FAD	Riboflavin, FMN and FAD metabolism	FMN adenylyltransferase (EC 2.7.7.2)	fig|6666666.562622.peg.1255
Cofactors, Vitamins, Prosthetic Groups, Pigments	Riboflavin, FMN, FAD	Riboflavin, FMN and FAD metabolism	Riboflavin synthase eubacterial/eukaryotic (EC 2.5.1.9)	fig|6666666.562622.peg.3036
Cofactors, Vitamins, Prosthetic Groups, Pigments	Riboflavin, FMN, FAD	Riboflavin, FMN and FAD metabolism	Diaminohydroxyphosphoribosylaminopyrimidine deaminase (EC 3.5.4.26)	fig|6666666.562622.peg.3037
Cofactors, Vitamins, Prosthetic Groups, Pigments	Riboflavin, FMN, FAD	Riboflavin, FMN and FAD metabolism	6,7-dimethyl-8-ribityllumazine synthase (EC 2.5.1.78)	fig|6666666.562622.peg.3034
Cofactors, Vitamins, Prosthetic Groups, Pigments	Riboflavin, FMN, FAD	Riboflavin, FMN and FAD metabolism	5-amino-6-(5-phosphoribosylamino)uracil reductase (EC 1.1.1.193)	fig|6666666.562622.peg.3037
Cofactors, Vitamins, Prosthetic Groups, Pigments	Riboflavin, FMN, FAD	Riboflavin, FMN and FAD metabolism	Riboflavin kinase (EC 2.7.1.26)	fig|6666666.562622.peg.1255
Cofactors, Vitamins, Prosthetic Groups, Pigments	Riboflavin, FMN, FAD	Riboflavin, FMN and FAD metabolism	GTP cyclohydrolase II (EC 3.5.4.25)	fig|6666666.562622.peg.3035, fig|6666666.562622.peg.4375
Cofactors, Vitamins, Prosthetic Groups, Pigments	Riboflavin, FMN, FAD	Riboflavin, FMN and FAD metabolism	3,4-dihydroxy-2-butanone 4-phosphate synthase (EC 4.1.99.12)	fig|6666666.562622.peg.3035
Cofactors, Vitamins, Prosthetic Groups, Pigments	Pyridoxine	Pyridoxin (Vitamin B6) Biosynthesis	D-3-phosphoglycerate dehydrogenase (EC 1.1.1.95)	fig|6666666.562622.peg.1618, fig|6666666.562622.peg.2257, fig|6666666.562622.peg.3018, fig|6666666.562622.peg.5101
Cofactors, Vitamins, Prosthetic Groups, Pigments	Pyridoxine	Pyridoxin (Vitamin B6) Biosynthesis	4-hydroxythreonine-4-phosphate dehydrogenase (EC 1.1.1.262)	fig|6666666.562622.peg.6040
Cofactors, Vitamins, Prosthetic Groups, Pigments	Pyridoxine	Pyridoxin (Vitamin B6) Biosynthesis	Pyridoxamine 5'-phosphate oxidase (EC 1.4.3.5)	fig|6666666.562622.peg.536, fig|6666666.562622.peg.3258, fig|6666666.562622.peg.5789
Cofactors, Vitamins, Prosthetic Groups, Pigments	Pyridoxine	Pyridoxin (Vitamin B6) Biosynthesis	Phosphoserine aminotransferase (EC 2.6.1.52)	fig|6666666.562622.peg.760
Cofactors, Vitamins, Prosthetic Groups, Pigments	Pyridoxine	Pyridoxin (Vitamin B6) Biosynthesis	NAD-dependent glyceraldehyde-3-phosphate dehydrogenase (EC 1.2.1.12)	fig|6666666.562622.peg.5995
Cofactors, Vitamins, Prosthetic Groups, Pigments	Pyridoxine	Pyridoxin (Vitamin B6) Biosynthesis	1-deoxy-D-xylulose 5-phosphate synthase (EC 2.2.1.7)	fig|6666666.562622.peg.3082
Cofactors, Vitamins, Prosthetic Groups, Pigments	Pyridoxine	Pyridoxin(Vitamin B6) Degradation Pathway	Hypothetical NagD-like phosphatase	fig|6666666.562622.peg.2710
Cofactors, Vitamins, Prosthetic Groups, Pigments	NAD and NADP	NAD and NADP cofactor biosynthesis global	Quinolinate synthetase (EC 2.5.1.72)	fig|6666666.562622.peg.275
Cofactors, Vitamins, Prosthetic Groups, Pigments	NAD and NADP	NAD and NADP cofactor biosynthesis global	Quinolinate phosphoribosyltransferase [decarboxylating] (EC 2.4.2.19)	fig|6666666.562622.peg.273
Cofactors, Vitamins, Prosthetic Groups, Pigments	NAD and NADP	NAD and NADP cofactor biosynthesis global	NAD kinase (EC 2.7.1.23)	fig|6666666.562622.peg.5703
Cofactors, Vitamins, Prosthetic Groups, Pigments	NAD and NADP	NAD and NADP cofactor biosynthesis global	N-Ribosylnicotinamide phosphorylase (EC 2.4.2.1)	fig|6666666.562622.peg.3050, fig|6666666.562622.peg.3795
Cofactors, Vitamins, Prosthetic Groups, Pigments	NAD and NADP	NAD and NADP cofactor biosynthesis global	Predicted N-ribosylNicotinamide CRP-like regulator	fig|6666666.562622.peg.1661, fig|6666666.562622.peg.4263
Cofactors, Vitamins, Prosthetic Groups, Pigments	NAD and NADP	NAD and NADP cofactor biosynthesis global	ADP-ribose pyrophosphatase (EC 3.6.1.13)	fig|6666666.562622.peg.1291, fig|6666666.562622.peg.3056
Cofactors, Vitamins, Prosthetic Groups, Pigments	NAD and NADP	NAD and NADP cofactor biosynthesis global	Niacin transporter NiaP	fig|6666666.562622.peg.3180
Cofactors, Vitamins, Prosthetic Groups, Pigments	NAD and NADP	NAD and NADP cofactor biosynthesis global	NAD synthetase (EC 6.3.1.5)	fig|6666666.562622.peg.39
Cofactors, Vitamins, Prosthetic Groups, Pigments	NAD and NADP	NAD and NADP cofactor biosynthesis global	L-aspartate oxidase (EC 1.4.3.16)	fig|6666666.562622.peg.274
Cofactors, Vitamins, Prosthetic Groups, Pigments	NAD and NADP	NAD and NADP cofactor biosynthesis global	Nicotinate-nucleotide adenylyltransferase (EC 2.7.7.18)	fig|6666666.562622.peg.3481
Cofactors, Vitamins, Prosthetic Groups, Pigments	NAD and NADP	NAD and NADP cofactor biosynthesis global	Nicotinamidase (EC 3.5.1.19)	fig|6666666.562622.peg.1292
Cofactors, Vitamins, Prosthetic Groups, Pigments	Folate and pterines	Folate biosynthesis cluster	Dihydropteroate synthase (EC 2.5.1.15)	fig|6666666.562622.peg.265
Cofactors, Vitamins, Prosthetic Groups, Pigments	Folate and pterines	Folate biosynthesis cluster	tRNA(Ile)-lysidine synthetase (EC 6.3.4.19)	fig|6666666.562622.peg.278
Cofactors, Vitamins, Prosthetic Groups, Pigments	Folate and pterines	Folate biosynthesis cluster	Hypoxanthine-guanine phosphoribosyltransferase (EC 2.4.2.8)	fig|6666666.562622.peg.277
Cofactors, Vitamins, Prosthetic Groups, Pigments	Folate and pterines	Folate biosynthesis cluster	Aspartate 1-decarboxylase (EC 4.1.1.11)	fig|6666666.562622.peg.2945
Cofactors, Vitamins, Prosthetic Groups, Pigments	Folate and pterines	Folate biosynthesis cluster	Cell division protein FtsH (EC 3.4.24.-)	fig|6666666.562622.peg.2883
Cofactors, Vitamins, Prosthetic Groups, Pigments	Folate and pterines	Folate biosynthesis cluster	GTP cyclohydrolase I (EC 3.5.4.16) type 1	fig|6666666.562622.peg.49
Cofactors, Vitamins, Prosthetic Groups, Pigments	Folate and pterines	Folate biosynthesis cluster	Pantoate--beta-alanine ligase (EC 6.3.2.1)	fig|6666666.562622.peg.2946
Cofactors, Vitamins, Prosthetic Groups, Pigments	Folate and pterines	Folate biosynthesis cluster	2-amino-4-hydroxy-6-hydroxymethyldihydropteridine pyrophosphokinase (EC 2.7.6.3)	fig|6666666.562622.peg.263
Cofactors, Vitamins, Prosthetic Groups, Pigments	Folate and pterines	Folate biosynthesis cluster	Dihydroneopterin aldolase (EC 4.1.2.25)	fig|6666666.562622.peg.264
Cofactors, Vitamins, Prosthetic Groups, Pigments	Folate and pterines	Folate Biosynthesis	Aminodeoxychorismate lyase (EC 4.1.3.38)	fig|6666666.562622.peg.266
Cofactors, Vitamins, Prosthetic Groups, Pigments	Folate and pterines	Folate Biosynthesis	Folylpolyglutamate synthase (EC 6.3.2.17)	fig|6666666.562622.peg.137
Cofactors, Vitamins, Prosthetic Groups, Pigments	Folate and pterines	Folate Biosynthesis	Dihydropteroate synthase (EC 2.5.1.15)	fig|6666666.562622.peg.265
Cofactors, Vitamins, Prosthetic Groups, Pigments	Folate and pterines	Folate Biosynthesis	5-formyltetrahydrofolate cyclo-ligase (EC 6.3.3.2)	fig|6666666.562622.peg.5156
Cofactors, Vitamins, Prosthetic Groups, Pigments	Folate and pterines	Folate Biosynthesis	Dihydrofolate reductase (EC 1.5.1.3)	fig|6666666.562622.peg.2674, fig|6666666.562622.peg.4131
Cofactors, Vitamins, Prosthetic Groups, Pigments	Folate and pterines	Folate Biosynthesis	Dihydrofolate synthase (EC 6.3.2.12)	fig|6666666.562622.peg.137
Cofactors, Vitamins, Prosthetic Groups, Pigments	Folate and pterines	Folate Biosynthesis	GTP cyclohydrolase I (EC 3.5.4.16) type 1	fig|6666666.562622.peg.49
Cofactors, Vitamins, Prosthetic Groups, Pigments	Folate and pterines	Folate Biosynthesis	Para-aminobenzoate synthase, aminase component (EC 2.6.1.85)	fig|6666666.562622.peg.268
Cofactors, Vitamins, Prosthetic Groups, Pigments	Folate and pterines	Folate Biosynthesis	Thymidylate synthase (EC 2.1.1.45)	fig|6666666.562622.peg.2675
Cofactors, Vitamins, Prosthetic Groups, Pigments	Folate and pterines	Folate Biosynthesis	2-amino-4-hydroxy-6-hydroxymethyldihydropteridine pyrophosphokinase (EC 2.7.6.3)	fig|6666666.562622.peg.263
Cofactors, Vitamins, Prosthetic Groups, Pigments	Folate and pterines	Folate Biosynthesis	Dihydroneopterin aldolase (EC 4.1.2.25)	fig|6666666.562622.peg.264
Cofactors, Vitamins, Prosthetic Groups, Pigments	Folate and pterines	Folate Biosynthesis	Para-aminobenzoate synthase, amidotransferase component (EC 2.6.1.85)	fig|6666666.562622.peg.267
Cofactors, Vitamins, Prosthetic Groups, Pigments	Folate and pterines	5-FCL-like protein	Alcohol dehydrogenase (EC 1.1.1.1)	fig|6666666.562622.peg.1519, fig|6666666.562622.peg.1904, fig|6666666.562622.peg.2776, fig|6666666.562622.peg.3130, fig|6666666.562622.peg.4723
Cofactors, Vitamins, Prosthetic Groups, Pigments	Folate and pterines	5-FCL-like protein	Isocitrate dehydrogenase [NADP] (EC 1.1.1.42)	fig|6666666.562622.peg.897
Cofactors, Vitamins, Prosthetic Groups, Pigments	Folate and pterines	5-FCL-like protein	Formyltetrahydrofolate deformylase (EC 3.5.1.10)	fig|6666666.562622.peg.6306
Cofactors, Vitamins, Prosthetic Groups, Pigments	Folate and pterines	5-FCL-like protein	5-formyltetrahydrofolate cyclo-ligase (EC 6.3.3.2)	fig|6666666.562622.peg.5156
Cofactors, Vitamins, Prosthetic Groups, Pigments	Folate and pterines	5-FCL-like protein	Dihydrofolate reductase (EC 1.5.1.3)	fig|6666666.562622.peg.2674, fig|6666666.562622.peg.4131
Cofactors, Vitamins, Prosthetic Groups, Pigments	Folate and pterines	5-FCL-like protein	Serine hydroxymethyltransferase (EC 2.1.2.1)	fig|6666666.562622.peg.4573
Cofactors, Vitamins, Prosthetic Groups, Pigments	Folate and pterines	5-FCL-like protein	Methylenetetrahydrofolate dehydrogenase (NADP+) (EC 1.5.1.5)	fig|6666666.562622.peg.3087
Cofactors, Vitamins, Prosthetic Groups, Pigments	Folate and pterines	5-FCL-like protein	Phosphoribosylglycinamide formyltransferase (EC 2.1.2.2)	fig|6666666.562622.peg.6125
Cofactors, Vitamins, Prosthetic Groups, Pigments	Folate and pterines	5-FCL-like protein	Phosphoribosylaminoimidazolecarboxamide formyltransferase (EC 2.1.2.3)	fig|6666666.562622.peg.6126
Cofactors, Vitamins, Prosthetic Groups, Pigments	Folate and pterines	5-FCL-like protein	Thiamin-phosphate pyrophosphorylase (EC 2.5.1.3)	fig|6666666.562622.peg.2690, fig|6666666.562622.peg.4686
Cofactors, Vitamins, Prosthetic Groups, Pigments	Folate and pterines	5-FCL-like protein	5,10-methylenetetrahydrofolate reductase (EC 1.5.1.20)	fig|6666666.562622.peg.3229
Cofactors, Vitamins, Prosthetic Groups, Pigments	Folate and pterines	5-FCL-like protein	Dihydrolipoamide acetyltransferase component of pyruvate dehydrogenase complex (EC 2.3.1.12)	fig|6666666.562622.peg.2677
Cofactors, Vitamins, Prosthetic Groups, Pigments	Folate and pterines	5-FCL-like protein	Hydroxyethylthiazole kinase (EC 2.7.1.50)	fig|6666666.562622.peg.4688
Cofactors, Vitamins, Prosthetic Groups, Pigments	Lipoic acid	Lipoic acid metabolism	Lipoate-protein ligase A	fig|6666666.562622.peg.50, fig|6666666.562622.peg.6330
Cofactors, Vitamins, Prosthetic Groups, Pigments	Coenzyme A	Coenzyme A Biosynthesis cluster	3-methyl-2-oxobutanoate hydroxymethyltransferase (EC 2.1.2.11)	fig|6666666.562622.peg.2947
Cofactors, Vitamins, Prosthetic Groups, Pigments	Coenzyme A	Coenzyme A Biosynthesis cluster	Pantoate--beta-alanine ligase (EC 6.3.2.1)	fig|6666666.562622.peg.2946
Cofactors, Vitamins, Prosthetic Groups, Pigments	Coenzyme A	Coenzyme A Biosynthesis cluster	Pantothenate kinase type III, CoaX-like (EC 2.7.1.33)	fig|6666666.562622.peg.272
Cofactors, Vitamins, Prosthetic Groups, Pigments	Coenzyme A	Coenzyme A Biosynthesis cluster	Aspartate 1-decarboxylase (EC 4.1.1.11)	fig|6666666.562622.peg.2945
Cofactors, Vitamins, Prosthetic Groups, Pigments	Coenzyme A	Coenzyme A Biosynthesis	3-methyl-2-oxobutanoate hydroxymethyltransferase (EC 2.1.2.11)	fig|6666666.562622.peg.2947
Cofactors, Vitamins, Prosthetic Groups, Pigments	Coenzyme A	Coenzyme A Biosynthesis	Pantothenate kinase (EC 2.7.1.33)	fig|6666666.562622.peg.662
Cofactors, Vitamins, Prosthetic Groups, Pigments	Coenzyme A	Coenzyme A Biosynthesis	Dephospho-CoA kinase (EC 2.7.1.24)	fig|6666666.562622.peg.911
Cofactors, Vitamins, Prosthetic Groups, Pigments	Coenzyme A	Coenzyme A Biosynthesis	Pantothenate kinase type III, CoaX-like (EC 2.7.1.33)	fig|6666666.562622.peg.272
Cofactors, Vitamins, Prosthetic Groups, Pigments	Coenzyme A	Coenzyme A Biosynthesis	Aspartate 1-decarboxylase (EC 4.1.1.11)	fig|6666666.562622.peg.2945
Cofactors, Vitamins, Prosthetic Groups, Pigments	Coenzyme A	Coenzyme A Biosynthesis	2-dehydropantoate 2-reductase (EC 1.1.1.169)	fig|6666666.562622.peg.2057, fig|6666666.562622.peg.3387, fig|6666666.562622.peg.6158
Cofactors, Vitamins, Prosthetic Groups, Pigments	Coenzyme A	Coenzyme A Biosynthesis	Phosphopantetheine adenylyltransferase (EC 2.7.7.3)	fig|6666666.562622.peg.1153
Cofactors, Vitamins, Prosthetic Groups, Pigments	Coenzyme A	Coenzyme A Biosynthesis	Phosphopantothenoylcysteine synthetase (EC 6.3.2.5)	fig|6666666.562622.peg.3224
Cofactors, Vitamins, Prosthetic Groups, Pigments	Coenzyme A	Coenzyme A Biosynthesis	Phosphopantothenoylcysteine decarboxylase (EC 4.1.1.36)	fig|6666666.562622.peg.3224
Cofactors, Vitamins, Prosthetic Groups, Pigments	Coenzyme A	Coenzyme A Biosynthesis	Pantoate--beta-alanine ligase (EC 6.3.2.1)	fig|6666666.562622.peg.2946
Cell Wall and Capsule	Capsular and extracellular polysacchrides	dTDP-rhamnose synthesis	dTDP-4-dehydrorhamnose reductase (EC 1.1.1.133)	fig|6666666.562622.peg.4675, fig|6666666.562622.peg.5527
Cell Wall and Capsule	Capsular and extracellular polysacchrides	dTDP-rhamnose synthesis	dTDP-glucose 4,6-dehydratase (EC 4.2.1.46)	fig|6666666.562622.peg.4674
Cell Wall and Capsule	Capsular and extracellular polysacchrides	dTDP-rhamnose synthesis	dTDP-4-dehydrorhamnose 3,5-epimerase (EC 5.1.3.13)	fig|6666666.562622.peg.4673
Cell Wall and Capsule	Capsular and extracellular polysacchrides	dTDP-rhamnose synthesis	Glucose-1-phosphate thymidylyltransferase (EC 2.7.7.24)	fig|6666666.562622.peg.5573
Cell Wall and Capsule	Capsular and extracellular polysacchrides	Polysaccharide deacetylases	Peptidoglycan N-acetylglucosamine deacetylase (EC 3.5.1.-)	fig|6666666.562622.peg.102, fig|6666666.562622.peg.1075, fig|6666666.562622.peg.1573, fig|6666666.562622.peg.2655, fig|6666666.562622.peg.3014, fig|6666666.562622.peg.3560
Cell Wall and Capsule	Capsular and extracellular polysacchrides	Polysaccharide deacetylases	Polysaccharide deacetylase	fig|6666666.562622.peg.1180, fig|6666666.562622.peg.1409, fig|6666666.562622.peg.5495
Cell Wall and Capsule	Capsular and extracellular polysacchrides	Rhamnose containing glycans	UDP-glucose 4-epimerase (EC 5.1.3.2)	fig|6666666.562622.peg.3902, fig|6666666.562622.peg.4279, fig|6666666.562622.peg.5357, fig|6666666.562622.peg.5453, fig|6666666.562622.peg.5526
Cell Wall and Capsule	Capsular and extracellular polysacchrides	Rhamnose containing glycans	dTDP-4-dehydrorhamnose reductase (EC 1.1.1.133)	fig|6666666.562622.peg.4675, fig|6666666.562622.peg.5527
Cell Wall and Capsule	Capsular and extracellular polysacchrides	Rhamnose containing glycans	dTDP-glucose 4,6-dehydratase (EC 4.2.1.46)	fig|6666666.562622.peg.4674
Cell Wall and Capsule	Capsular and extracellular polysacchrides	Rhamnose containing glycans	dTDP-4-dehydrorhamnose 3,5-epimerase (EC 5.1.3.13)	fig|6666666.562622.peg.4673
Cell Wall and Capsule	Capsular and extracellular polysacchrides	Rhamnose containing glycans	Glucose-1-phosphate thymidylyltransferase (EC 2.7.7.24)	fig|6666666.562622.peg.5573
Cell Wall and Capsule	Capsular and extracellular polysacchrides	Exopolysaccharide Biosynthesis	Tyrosine-protein kinase transmembrane modulator EpsC	fig|6666666.562622.peg.5112
Cell Wall and Capsule	Capsular and extracellular polysacchrides	Exopolysaccharide Biosynthesis	Tyrosine-protein kinase EpsD (EC 2.7.10.2)	fig|6666666.562622.peg.5113
Cell Wall and Capsule	Capsular and extracellular polysacchrides	Exopolysaccharide Biosynthesis	Glycosyl transferase, group 1 family protein	fig|6666666.562622.peg.584, fig|6666666.562622.peg.1043
Cell Wall and Capsule	Capsular and extracellular polysacchrides	Exopolysaccharide Biosynthesis	Undecaprenyl-phosphate galactosephosphotransferase (EC 2.7.8.6)	fig|6666666.562622.peg.5115
Cell Wall and Capsule	Cell Wall and Capsule - no subcategory	Murein Hydrolases	N-acetylmuramoyl-L-alanine amidase (EC 3.5.1.28)	fig|6666666.562622.peg.338, fig|6666666.562622.peg.1053, fig|6666666.562622.peg.2915, fig|6666666.562622.peg.2916, fig|6666666.562622.peg.5478, fig|6666666.562622.peg.5629
Cell Wall and Capsule	Cell Wall and Capsule - no subcategory	Murein Hydrolases	D-alanyl-D-alanine carboxypeptidase (EC 3.4.16.4)	fig|6666666.562622.peg.254, fig|6666666.562622.peg.1642, fig|6666666.562622.peg.3029, fig|6666666.562622.peg.3049, fig|6666666.562622.peg.4014, fig|6666666.562622.peg.5229
Cell Wall and Capsule	Cell Wall and Capsule - no subcategory	UDP-N-acetylmuramate from Fructose-6-phosphate Biosynthesis	Glucosamine-1-phosphate N-acetyltransferase (EC 2.3.1.157)	fig|6666666.562622.peg.299
Cell Wall and Capsule	Cell Wall and Capsule - no subcategory	UDP-N-acetylmuramate from Fructose-6-phosphate Biosynthesis	UDP-N-acetylglucosamine 1-carboxyvinyltransferase (EC 2.5.1.7)	fig|6666666.562622.peg.203, fig|6666666.562622.peg.3367, fig|6666666.562622.peg.4587
Cell Wall and Capsule	Cell Wall and Capsule - no subcategory	UDP-N-acetylmuramate from Fructose-6-phosphate Biosynthesis	Phosphoglucosamine mutase (EC 5.4.2.10)	fig|6666666.562622.peg.5951
Cell Wall and Capsule	Cell Wall and Capsule - no subcategory	UDP-N-acetylmuramate from Fructose-6-phosphate Biosynthesis	N-acetylglucosamine-1-phosphate uridyltransferase (EC 2.7.7.23)	fig|6666666.562622.peg.299
Cell Wall and Capsule	Cell Wall and Capsule - no subcategory	Recycling of Peptidoglycan Amino Acids	N-acetylmuramoyl-L-alanine amidase (EC 3.5.1.28)	fig|6666666.562622.peg.338, fig|6666666.562622.peg.1053, fig|6666666.562622.peg.2915, fig|6666666.562622.peg.2916, fig|6666666.562622.peg.5478, fig|6666666.562622.peg.5629
Cell Wall and Capsule	Gram-Positive cell wall components	Sortase	Sortase A, LPXTG specific	fig|6666666.562622.peg.5806
Cell Wall and Capsule	Gram-Positive cell wall components	Polyglycerolphosphate lipoteichoic acid biosynthesis	Lipoteichoic acid synthase LtaS Type IIIa	fig|6666666.562622.peg.978
Cell Wall and Capsule	Gram-Positive cell wall components	Polyglycerolphosphate lipoteichoic acid biosynthesis	Lipoteichoic acid primase LtaP	fig|6666666.562622.peg.1508, fig|6666666.562622.peg.4391
Virulence, Disease and Defense	Bacteriocins, ribosomally synthesized antibacterial peptides	Bacitracin Stress Response	Two-component response regulator BceR	fig|6666666.562622.peg.604
Virulence, Disease and Defense	Bacteriocins, ribosomally synthesized antibacterial peptides	Bacitracin Stress Response	Transporter LiaF	fig|6666666.562622.peg.751, fig|6666666.562622.peg.5739
Virulence, Disease and Defense	Bacteriocins, ribosomally synthesized antibacterial peptides	Bacitracin Stress Response	Protein LiaH, similar to phage shock protein A	fig|6666666.562622.peg.5740
Virulence, Disease and Defense	Bacteriocins, ribosomally synthesized antibacterial peptides	Bacitracin Stress Response	Bacitracin export ATP-binding protein BceA	fig|6666666.562622.peg.606
Virulence, Disease and Defense	Bacteriocins, ribosomally synthesized antibacterial peptides	Bacitracin Stress Response	Two-component sensor kinase YvcQ	fig|6666666.562622.peg.1625
Virulence, Disease and Defense	Bacteriocins, ribosomally synthesized antibacterial peptides	Bacitracin Stress Response	Bacitracin export permease protein BceB	fig|6666666.562622.peg.607
Virulence, Disease and Defense	Bacteriocins, ribosomally synthesized antibacterial peptides	Bacitracin Stress Response	Two-component sensor histidine kinase BceS	fig|6666666.562622.peg.605
Virulence, Disease and Defense	Resistance to antibiotics and toxic compounds	Copper homeostasis	Copper-sensing two-component system response regulator CusR	fig|6666666.562622.peg.2685
Virulence, Disease and Defense	Resistance to antibiotics and toxic compounds	Copper homeostasis	Copper-translocating P-type ATPase (EC 3.6.3.4)	fig|6666666.562622.peg.5367, fig|6666666.562622.peg.5823
Virulence, Disease and Defense	Resistance to antibiotics and toxic compounds	Copper homeostasis	Multidrug resistance transporter, Bcr/CflA family	fig|6666666.562622.peg.1550, fig|6666666.562622.peg.2138
Virulence, Disease and Defense	Resistance to antibiotics and toxic compounds	Cobalt-zinc-cadmium resistance	Copper-sensing two-component system response regulator CusR	fig|6666666.562622.peg.2685
Virulence, Disease and Defense	Resistance to antibiotics and toxic compounds	Cobalt-zinc-cadmium resistance	Cobalt-zinc-cadmium resistance protein	fig|6666666.562622.peg.2155, fig|6666666.562622.peg.3960, fig|6666666.562622.peg.5792
Virulence, Disease and Defense	Resistance to antibiotics and toxic compounds	Cobalt-zinc-cadmium resistance	Transcriptional regulator, MerR family	fig|6666666.562622.peg.950, fig|6666666.562622.peg.1022, fig|6666666.562622.peg.1700, fig|6666666.562622.peg.1710, fig|6666666.562622.peg.1790, fig|6666666.562622.peg.1903, fig|6666666.562622.peg.1927, fig|6666666.562622.peg.2167, fig|6666666.562622.peg.3854, fig|6666666.562622.peg.4081, fig|6666666.562622.peg.4436, fig|6666666.562622.peg.4549, fig|6666666.562622.peg.4685, fig|6666666.562622.peg.…
Virulence, Disease and Defense	Resistance to antibiotics and toxic compounds	Tetracycline resistance, ribosome protection type	Translation elongation factor G	fig|6666666.562622.peg.380
Virulence, Disease and Defense	Resistance to antibiotics and toxic compounds	Tetracycline resistance, ribosome protection type	Ribosome protection-type tetracycline resistance related proteins, group 2	fig|6666666.562622.peg.1128
Virulence, Disease and Defense	Resistance to antibiotics and toxic compounds	Aminoglycoside adenylyltransferases	Aminoglycoside N6'-acetyltransferase (EC 2.3.1.82)	fig|6666666.562622.peg.1399
Virulence, Disease and Defense	Resistance to antibiotics and toxic compounds	Resistance to fluoroquinolones	DNA gyrase subunit B (EC 5.99.1.3)	fig|6666666.562622.peg.3978
Virulence, Disease and Defense	Resistance to antibiotics and toxic compounds	Resistance to fluoroquinolones	DNA gyrase subunit A (EC 5.99.1.3)	fig|6666666.562622.peg.3976
Virulence, Disease and Defense	Resistance to antibiotics and toxic compounds	Copper homeostasis: copper tolerance	Cytoplasmic copper homeostasis protein CutC	fig|6666666.562622.peg.6054
Virulence, Disease and Defense	Resistance to antibiotics and toxic compounds	Fosfomycin resistance	Fosfomycin resistance protein FosB	fig|6666666.562622.peg.5268
Virulence, Disease and Defense	Resistance to antibiotics and toxic compounds	Tetracycline resistance, ribosome protection type, too	Translation elongation factor G	fig|6666666.562622.peg.380
Virulence, Disease and Defense	Resistance to antibiotics and toxic compounds	Tetracycline resistance, ribosome protection type, too	Ribosome protection-type tetracycline resistance related proteins, group 2	fig|6666666.562622.peg.1128
Virulence, Disease and Defense	Resistance to antibiotics and toxic compounds	Beta-lactamase	Metal-dependent hydrolases of the beta-lactamase superfamily I	fig|6666666.562622.peg.6319
Virulence, Disease and Defense	Resistance to antibiotics and toxic compounds	Multidrug Resistance Efflux Pumps	Multi antimicrobial extrusion protein (Na(+)/drug antiporter), MATE family of MDR efflux pumps	fig|6666666.562622.peg.2, fig|6666666.562622.peg.1011, fig|6666666.562622.peg.2127, fig|6666666.562622.peg.4335, fig|6666666.562622.peg.4354
Virulence, Disease and Defense	Resistance to antibiotics and toxic compounds	Multidrug Resistance Efflux Pumps	Acriflavin resistance protein	fig|6666666.562622.peg.4542
Virulence, Disease and Defense	Resistance to antibiotics and toxic compounds	Multidrug Resistance Efflux Pumps	Macrolide-specific efflux protein MacA	fig|6666666.562622.peg.3331
Virulence, Disease and Defense	Resistance to antibiotics and toxic compounds	Multidrug Resistance Efflux Pumps	Multidrug-efflux transporter, major facilitator superfamily (MFS) (TC 2.A.1)	fig|6666666.562622.peg.3787
Virulence, Disease and Defense	Resistance to antibiotics and toxic compounds	Resistance to chromium compounds	Chromate transport protein ChrA	fig|6666666.562622.peg.3276
Virulence, Disease and Defense	Invasion and intracellular resistance	Mycobacterium virulence operon involved in protein synthesis (SSU ribosomal proteins)	SSU ribosomal protein S7p (S5e)	fig|6666666.562622.peg.381
Virulence, Disease and Defense	Invasion and intracellular resistance	Mycobacterium virulence operon involved in protein synthesis (SSU ribosomal proteins)	Translation elongation factor G	fig|6666666.562622.peg.380
Virulence, Disease and Defense	Invasion and intracellular resistance	Mycobacterium virulence operon involved in protein synthesis (SSU ribosomal proteins)	Translation elongation factor Tu	fig|6666666.562622.peg.379
Virulence, Disease and Defense	Invasion and intracellular resistance	Mycobacterium virulence operon involved in protein synthesis (SSU ribosomal proteins)	SSU ribosomal protein S12p (S23e)	fig|6666666.562622.peg.382
Virulence, Disease and Defense	Invasion and intracellular resistance	Mycobacterium virulence operon involved in DNA transcription	DNA-directed RNA polymerase beta' subunit (EC 2.7.7.6)	fig|6666666.562622.peg.384
Virulence, Disease and Defense	Invasion and intracellular resistance	Mycobacterium virulence operon involved in DNA transcription	DNA-directed RNA polymerase beta subunit (EC 2.7.7.6)	fig|6666666.562622.peg.385
Virulence, Disease and Defense	Invasion and intracellular resistance	Mycobacterium virulence operon possibly involved in quinolinate biosynthesis	Quinolinate synthetase (EC 2.5.1.72)	fig|6666666.562622.peg.275
Virulence, Disease and Defense	Invasion and intracellular resistance	Mycobacterium virulence operon possibly involved in quinolinate biosynthesis	Quinolinate phosphoribosyltransferase [decarboxylating] (EC 2.4.2.19)	fig|6666666.562622.peg.273
Virulence, Disease and Defense	Invasion and intracellular resistance	Mycobacterium virulence operon possibly involved in quinolinate biosynthesis	L-aspartate oxidase (EC 1.4.3.16)	fig|6666666.562622.peg.274
Virulence, Disease and Defense	Invasion and intracellular resistance	Listeria surface proteins: Internalin-like proteins	internalin, putative	fig|6666666.562622.peg.1568
Virulence, Disease and Defense	Invasion and intracellular resistance	Mycobacterium virulence operon involved in protein synthesis (LSU ribosomal proteins)	LSU ribosomal protein L35p	fig|6666666.562622.peg.685
Virulence, Disease and Defense	Invasion and intracellular resistance	Mycobacterium virulence operon involved in protein synthesis (LSU ribosomal proteins)	Translation initiation factor 3	fig|6666666.562622.peg.684, fig|6666666.562622.peg.1512
Virulence, Disease and Defense	Invasion and intracellular resistance	Mycobacterium virulence operon involved in protein synthesis (LSU ribosomal proteins)	LSU ribosomal protein L20p	fig|6666666.562622.peg.686
Potassium metabolism	Potassium metabolism - no subcategory	Potassium homeostasis	Potassium-transporting ATPase A chain (EC 3.6.3.12) (TC 3.A.3.7.1)	fig|6666666.562622.peg.6076
Potassium metabolism	Potassium metabolism - no subcategory	Potassium homeostasis	Potassium-transporting ATPase B chain (EC 3.6.3.12) (TC 3.A.3.7.1)	fig|6666666.562622.peg.6077
Potassium metabolism	Potassium metabolism - no subcategory	Potassium homeostasis	Potassium efflux system KefA protein	fig|6666666.562622.peg.4002
Potassium metabolism	Potassium metabolism - no subcategory	Potassium homeostasis	Large-conductance mechanosensitive channel	fig|6666666.562622.peg.5218
Potassium metabolism	Potassium metabolism - no subcategory	Potassium homeostasis	Potassium channel protein	fig|6666666.562622.peg.3066
Potassium metabolism	Potassium metabolism - no subcategory	Potassium homeostasis	Potassium-transporting ATPase C chain (EC 3.6.3.12) (TC 3.A.3.7.1)	fig|6666666.562622.peg.6078
Potassium metabolism	Potassium metabolism - no subcategory	Potassium homeostasis	Osmosensitive K+ channel histidine kinase KdpD (EC 2.7.3.-)	fig|6666666.562622.peg.5921
Miscellaneous	Plant-Prokaryote DOE project	Iron-sulfur cluster assembly	PaaD-like protein (DUF59) involved in Fe-S cluster assembly	fig|6666666.562622.peg.2870
Miscellaneous	Plant-Prokaryote DOE project	Iron-sulfur cluster assembly	Thiamin biosynthesis lipoprotein ApbE	fig|6666666.562622.peg.178
Miscellaneous	Plant-Prokaryote DOE project	Iron-sulfur cluster assembly	Iron-sulfur cluster regulator IscR	fig|6666666.562622.peg.3933
Miscellaneous	Plant-Prokaryote DOE project	Iron-sulfur cluster assembly	Putative iron-sulfur cluster assembly scaffold protein for SUF system, SufE2	fig|6666666.562622.peg.845
Miscellaneous	Plant-Prokaryote DOE project	Iron-sulfur cluster assembly	Iron-sulfur cluster assembly protein SufD	fig|6666666.562622.peg.843
Miscellaneous	Plant-Prokaryote DOE project	Iron-sulfur cluster assembly	Iron-sulfur cluster assembly ATPase protein SufC	fig|6666666.562622.peg.842
Miscellaneous	Plant-Prokaryote DOE project	Iron-sulfur cluster assembly	Iron binding protein IscA for iron-sulfur cluster assembly	fig|6666666.562622.peg.2135
Miscellaneous	Plant-Prokaryote DOE project	Iron-sulfur cluster assembly	Scaffold protein for [4Fe-4S] cluster assembly ApbC, MRP-like	fig|6666666.562622.peg.337
Miscellaneous	Plant-Prokaryote DOE project	Iron-sulfur cluster assembly	probable iron binding protein from the HesB_IscA_SufA family	fig|6666666.562622.peg.971
Miscellaneous	Plant-Prokaryote DOE project	Iron-sulfur cluster assembly	Cysteine desulfurase (EC 2.8.1.7)	fig|6666666.562622.peg.3403, fig|6666666.562622.peg.3931, fig|6666666.562622.peg.3998
Miscellaneous	Plant-Prokaryote DOE project	Iron-sulfur cluster assembly	Iron-sulfur cluster assembly protein SufB	fig|6666666.562622.peg.846
Miscellaneous	Plant-Prokaryote DOE project	Niacin-Choline transport and metabolism	Glycine betaine transporter OpuD	fig|6666666.562622.peg.2271
Miscellaneous	Plant-Prokaryote DOE project	Niacin-Choline transport and metabolism	Nicotinamidase (EC 3.5.1.19)	fig|6666666.562622.peg.1292
Miscellaneous	Plant-Prokaryote DOE project	Niacin-Choline transport and metabolism	Niacin transporter NiaP	fig|6666666.562622.peg.3180
Miscellaneous	Plant-Prokaryote DOE project	Single-Rhodanese-domain proteins	Rhodanese domain protein UPF0176, Firmicutes subgroup	fig|6666666.562622.peg.4341
Miscellaneous	Miscellaneous - no subcategory	Phosphoglycerate mutase protein family	Alpha-ribazole-5'-phosphate phosphatase (EC 3.1.3.73)	fig|6666666.562622.peg.6334
Miscellaneous	Miscellaneous - no subcategory	Phosphoglycerate mutase protein family	Phosphoglycerate mutase (EC 5.4.2.1)	fig|6666666.562622.peg.2350
Miscellaneous	Miscellaneous - no subcategory	Phosphoglycerate mutase protein family	Carboxyl-terminal protease (EC 3.4.21.102)	fig|6666666.562622.peg.4655
Miscellaneous	Miscellaneous - no subcategory	Phosphoglycerate mutase protein family	Phosphoglycerate mutase family	fig|6666666.562622.peg.534, fig|6666666.562622.peg.562, fig|6666666.562622.peg.660
Miscellaneous	Miscellaneous - no subcategory	Bacillus subtilis scratch - gjo	Ku domain protein	fig|6666666.562622.peg.5145
Miscellaneous	Miscellaneous - no subcategory	Bacillus subtilis scratch - gjo	Cell division topological determinant MinJ	fig|6666666.562622.peg.4656
Miscellaneous	Miscellaneous - no subcategory	Bacillus subtilis scratch - gjo	ATP-dependent DNA ligase (EC 6.5.1.1) clustered with Ku protein, LigD	fig|6666666.562622.peg.5141, fig|6666666.562622.peg.5142
Miscellaneous	Miscellaneous - no subcategory	Broadly distributed proteins not in subsystems	Putative oxidoreductase YncB	fig|6666666.562622.peg.5308
Phages, Prophages, Transposable elements, Plasmids	Phages, Prophages	Phage tail fiber proteins	Phage tail fiber protein	fig|6666666.562622.peg.3585, fig|6666666.562622.peg.3600, fig|6666666.562622.peg.4789
Phages, Prophages, Transposable elements, Plasmids	Phages, Prophages	Phage tail fiber proteins	Phage tail fibers	fig|6666666.562622.peg.5080
Phages, Prophages, Transposable elements, Plasmids	Phages, Prophages	Phage lysis modules	Phage endolysin	fig|6666666.562622.peg.4008
Phages, Prophages, Transposable elements, Plasmids	Phages, Prophages	Phage lysis modules	Phage holin	fig|6666666.562622.peg.5091
Phages, Prophages, Transposable elements, Plasmids	Phages, Prophages	Phage DNA synthesis	Glutaredoxin	fig|6666666.562622.peg.5819
Membrane Transport	Protein secretion system, Type II	Widespread colonization island	Type IV prepilin peptidase TadV/CpaA	fig|6666666.562622.peg.6301
Membrane Transport	Protein secretion system, Type II	Widespread colonization island	Flp pilus assembly protein TadB	fig|6666666.562622.peg.6295
Membrane Transport	Protein secretion system, Type II	Widespread colonization island	Type II/IV secretion system ATP hydrolase TadA/VirB11/CpaF, TadA subfamily	fig|6666666.562622.peg.2699, fig|6666666.562622.peg.6294
Membrane Transport	ABC transporters	ABC transporter alkylphosphonate (TC 3.A.1.9.1)	Phosphonate ABC transporter permease protein phnE2 (TC 3.A.1.9.1)	fig|6666666.562622.peg.2306
Membrane Transport	ABC transporters	ABC transporter alkylphosphonate (TC 3.A.1.9.1)	Phosphonate ABC transporter permease protein phnE (TC 3.A.1.9.1)	fig|6666666.562622.peg.2307
Membrane Transport	ABC transporters	ABC transporter alkylphosphonate (TC 3.A.1.9.1)	Phosphonate ABC transporter phosphate-binding periplasmic component (TC 3.A.1.9.1)	fig|6666666.562622.peg.2304
Membrane Transport	ABC transporters	ABC transporter oligopeptide (TC 3.A.1.5.1)	Oligopeptide transport ATP-binding protein OppF (TC 3.A.1.5.1)	fig|6666666.562622.peg.1524
Membrane Transport	ABC transporters	ABC transporter oligopeptide (TC 3.A.1.5.1)	Oligopeptide ABC transporter, periplasmic oligopeptide-binding protein OppA (TC 3.A.1.5.1)	fig|6666666.562622.peg.1718
Membrane Transport	ABC transporters	ABC transporter dipeptide (TC 3.A.1.5.2)	Dipeptide transport system permease protein DppB (TC 3.A.1.5.2)	fig|6666666.562622.peg.1521
Membrane Transport	ABC transporters	ABC transporter dipeptide (TC 3.A.1.5.2)	Dipeptide transport ATP-binding protein DppF (TC 3.A.1.5.2)	fig|6666666.562622.peg.4104
Membrane Transport	Protein translocation across cytoplasmic membrane	Twin-arginine translocation system	Twin-arginine translocation protein TatA	fig|6666666.562622.peg.5159
Membrane Transport	Cation transporters	Magnesium transport	Magnesium and cobalt transport protein CorA	fig|6666666.562622.peg.735, fig|6666666.562622.peg.6152
Membrane Transport	Cation transporters	Copper Transport System	Copper(I) chaperone CopZ	fig|6666666.562622.peg.5368
Membrane Transport	Cation transporters	Copper Transport System	Copper-translocating P-type ATPase (EC 3.6.3.4)	fig|6666666.562622.peg.5367, fig|6666666.562622.peg.5823
Membrane Transport	Cation transporters	Copper Transport System	Repressor CsoR of the copZA operon	fig|6666666.562622.peg.5369
Membrane Transport	Uni- Sym- and Antiporters	NhaA, NhaD and Sodium-dependent phosphate transporters	Sodium-dependent phosphate transporter	fig|6666666.562622.peg.3445
Iron acquisition and metabolism	Siderophores	Siderophore Anthrachelin	Uncharacterized iron compound ABC uptake transporter, permease protein	fig|6666666.562622.peg.4460
Iron acquisition and metabolism	Siderophores	Siderophore Anthrachelin	Uncharacterized iron compound ABC uptake transporter, substrate-binding protein	fig|6666666.562622.peg.4463
Iron acquisition and metabolism	Siderophores	Siderophore Anthrachelin	Uncharacterized iron compound ABC uptake transporter, ATP-binding protein	fig|6666666.562622.peg.4462
Iron acquisition and metabolism	Siderophores	Siderophore Anthrachelin	Iron compound ABC uptake transporter permease protein	fig|6666666.562622.peg.4461
Iron acquisition and metabolism	Iron acquisition and metabolism - no subcategory	Heme, hemin uptake and utilization systems in GramPositives	Zn-dependent hydrolase YycJ/WalJ, required for cell wall metabolism and coordination of cell division with DNA replication	fig|6666666.562622.peg.4032
Iron acquisition and metabolism	Iron acquisition and metabolism - no subcategory	Heme, hemin uptake and utilization systems in GramPositives	Uncharacterized iron compound ABC uptake transporter, substrate-binding protein	fig|6666666.562622.peg.4463
Iron acquisition and metabolism	Iron acquisition and metabolism - no subcategory	Heme, hemin uptake and utilization systems in GramPositives	Uncharacterized iron compound ABC uptake transporter, ATP-binding protein	fig|6666666.562622.peg.4462
Iron acquisition and metabolism	Iron acquisition and metabolism - no subcategory	Heme, hemin uptake and utilization systems in GramPositives	Two-component response regulator colocalized with HrtAB transporter	fig|6666666.562622.peg.523, fig|6666666.562622.peg.1610
Iron acquisition and metabolism	Iron acquisition and metabolism - no subcategory	Heme, hemin uptake and utilization systems in GramPositives	Sortase A, LPXTG specific	fig|6666666.562622.peg.5806
Iron acquisition and metabolism	Iron acquisition and metabolism - no subcategory	Heme, hemin uptake and utilization systems in GramPositives	Two-component sensor kinase SA14-24	fig|6666666.562622.peg.4029
Iron acquisition and metabolism	Iron acquisition and metabolism - no subcategory	Heme, hemin uptake and utilization systems in GramPositives	Sensor histidine kinase colocalized with HrtAB transporter	fig|6666666.562622.peg.524, fig|6666666.562622.peg.1808
Iron acquisition and metabolism	Iron acquisition and metabolism - no subcategory	Heme, hemin uptake and utilization systems in GramPositives	Uncharacterized iron compound ABC uptake transporter, permease protein	fig|6666666.562622.peg.4460
Iron acquisition and metabolism	Iron acquisition and metabolism - no subcategory	Heme, hemin uptake and utilization systems in GramPositives	Two-component response regulator SA14-24	fig|6666666.562622.peg.4028
Iron acquisition and metabolism	Iron acquisition and metabolism - no subcategory	Heme, hemin uptake and utilization systems in GramPositives	Heme efflux system ATPase HrtA	fig|6666666.562622.peg.526
Iron acquisition and metabolism	Iron acquisition and metabolism - no subcategory	Heme, hemin uptake and utilization systems in GramPositives	Heme efflux system permease HrtB	fig|6666666.562622.peg.525
Iron acquisition and metabolism	Iron acquisition and metabolism - no subcategory	Heme, hemin uptake and utilization systems in GramPositives	Iron compound ABC uptake transporter permease protein	fig|6666666.562622.peg.4461
RNA Metabolism	RNA processing and modification	Ribonucleases in Bacillus	Ribonuclease HII (EC 3.1.26.4)	fig|6666666.562622.peg.1184
RNA Metabolism	RNA processing and modification	Ribonucleases in Bacillus	Ribonuclease J2 (endoribonuclease in RNA processing)	fig|6666666.562622.peg.1266
RNA Metabolism	RNA processing and modification	RNA 3'-terminal phosphate cyclase	RNA-2',3'-PO4:RNA-5'-OH ligase	fig|6666666.562622.peg.615, fig|6666666.562622.peg.3862
RNA Metabolism	RNA processing and modification	RNA processing and degradation, bacterial	3'-to-5' exoribonuclease RNase R	fig|6666666.562622.peg.6002
RNA Metabolism	RNA processing and modification	RNA processing and degradation, bacterial	Ribonuclease III (EC 3.1.26.3)	fig|6666666.562622.peg.1168
RNA Metabolism	RNA processing and modification	RNA methylation	LSU rRNA 2'-O-methyl-C2498 methyltransferase RlmM	fig|6666666.562622.peg.2704
RNA Metabolism	RNA processing and modification	RNA methylation	tRNA (cytidine(34)-2'-O)-methyltransferase (EC 2.1.1.207)	fig|6666666.562622.peg.761
RNA Metabolism	RNA processing and modification	RNA methylation	16S rRNA (cytosine(967)-C(5))-methyltransferase (EC 2.1.1.176)	fig|6666666.562622.peg.3220
RNA Metabolism	RNA processing and modification	RNA methylation	SSU rRNA (adenine(1518)-N(6)/adenine(1519)-N(6))-dimethyltransferase (EC 2.1.1.182)	fig|6666666.562622.peg.307
RNA Metabolism	RNA processing and modification	RNA methylation	16S rRNA (guanine(966)-N(2))-methyltransferase (EC 2.1.1.171)	fig|6666666.562622.peg.1152
RNA Metabolism	RNA processing and modification	ATP-dependent RNA helicases, bacterial	ATP-dependent RNA helicase BA2475	fig|6666666.562622.peg.4476
RNA Metabolism	RNA processing and modification	ATP-dependent RNA helicases, bacterial	ATP-dependent RNA helicase YxiN	fig|6666666.562622.peg.4144
RNA Metabolism	RNA processing and modification	ATP-dependent RNA helicases, bacterial	ATP-dependent RNA helicase YfmL	fig|6666666.562622.peg.5589
RNA Metabolism	RNA processing and modification	Ribonuclease H	Ribonuclease HII (EC 3.1.26.4)	fig|6666666.562622.peg.1184
RNA Metabolism	RNA processing and modification	Ribonuclease H	Ribonuclease HI-related protein 3	fig|6666666.562622.peg.3529
RNA Metabolism	RNA processing and modification	RNA processing orphans	2'-5' RNA ligase	fig|6666666.562622.peg.5102
RNA Metabolism	RNA processing and modification	tRNA processing	Ribonuclease Z (EC 3.1.26.11)	fig|6666666.562622.peg.2712
RNA Metabolism	RNA processing and modification	tRNA processing	Ribonuclease P protein component (EC 3.1.26.5)	fig|6666666.562622.peg.3989
RNA Metabolism	RNA processing and modification	tRNA processing	tRNA dimethylallyltransferase (EC 2.5.1.75)	fig|6666666.562622.peg.2741
RNA Metabolism	RNA processing and modification	tRNA processing	tRNA(Ile)-lysidine synthetase (EC 6.3.4.19)	fig|6666666.562622.peg.278
RNA Metabolism	RNA processing and modification	tRNA processing	Ribonuclease PH (EC 2.7.7.56)	fig|6666666.562622.peg.174
RNA Metabolism	Transcription	Transcription initiation, bacterial sigma factors	RNA polymerase sigma factor RpoD	fig|6666666.562622.peg.3414
RNA Metabolism	Transcription	Transcription initiation, bacterial sigma factors	RNA polymerase sporulation specific sigma factor SigE	fig|6666666.562622.peg.3362
RNA Metabolism	Transcription	Transcription initiation, bacterial sigma factors	RNA polymerase sporulation specific sigma factor SigH	fig|6666666.562622.peg.393
RNA Metabolism	Transcription	Transcription initiation, bacterial sigma factors	RNA polymerase sigma factor RpoE	fig|6666666.562622.peg.2603, fig|6666666.562622.peg.2968
RNA Metabolism	Transcription	Transcription initiation, bacterial sigma factors	RNA polymerase sporulation specific sigma factor SigF	fig|6666666.562622.peg.3046
RNA Metabolism	Transcription	Transcription initiation, bacterial sigma factors	RNA polymerase sigma factor SigB	fig|6666666.562622.peg.5780
RNA Metabolism	Transcription	Transcription initiation, bacterial sigma factors	RNA polymerase sigma-54 factor RpoN	fig|6666666.562622.peg.4972
RNA Metabolism	Transcription	Transcription initiation, bacterial sigma factors	RNA polymerase sigma factor SigV	fig|6666666.562622.peg.3636, fig|6666666.562622.peg.5407, fig|6666666.562622.peg.6374
RNA Metabolism	Transcription	Transcription initiation, bacterial sigma factors	RNA polymerase sigma-70 factor	fig|6666666.562622.peg.2849, fig|6666666.562622.peg.5761
RNA Metabolism	Transcription	Transcription initiation, bacterial sigma factors	RNA polymerase sporulation specific sigma factor SigK	fig|6666666.562622.peg.3548
RNA Metabolism	Transcription	Transcription initiation, bacterial sigma factors	RNA polymerase sporulation specific sigma factor SigG	fig|6666666.562622.peg.3361
RNA Metabolism	Transcription	Transcription initiation, bacterial sigma factors	RNA polymerase sigma factor SigZ	fig|6666666.562622.peg.2507
RNA Metabolism	Transcription	Transcription initiation, bacterial sigma factors	RNA polymerase sigma factor for flagellar operon	fig|6666666.562622.peg.1232
RNA Metabolism	Transcription	Transcription initiation, bacterial sigma factors	RNA polymerase sigma factor SigW	fig|6666666.562622.peg.2933, fig|6666666.562622.peg.3467, fig|6666666.562622.peg.5955
RNA Metabolism	Transcription	RNA polymerase bacterial	DNA-directed RNA polymerase delta subunit (EC 2.7.7.6)	fig|6666666.562622.peg.208
RNA Metabolism	Transcription	RNA polymerase bacterial	DNA-directed RNA polymerase alpha subunit (EC 2.7.7.6)	fig|6666666.562622.peg.348
RNA Metabolism	Transcription	RNA polymerase bacterial	DNA-directed RNA polymerase beta' subunit (EC 2.7.7.6)	fig|6666666.562622.peg.384
RNA Metabolism	Transcription	RNA polymerase bacterial	DNA-directed RNA polymerase omega subunit (EC 2.7.7.6)	fig|6666666.562622.peg.3225
RNA Metabolism	Transcription	RNA polymerase bacterial	DNA-directed RNA polymerase beta subunit (EC 2.7.7.6)	fig|6666666.562622.peg.385
RNA Metabolism	Transcription	Transcription factors bacterial	Transcription termination protein NusB	fig|6666666.562622.peg.3088
RNA Metabolism	Transcription	Transcription factors bacterial	Transcription accessory protein (S1 RNA-binding domain)	fig|6666666.562622.peg.6258
RNA Metabolism	Transcription	Transcription factors bacterial	Transcription elongation factor GreA	fig|6666666.562622.peg.261, fig|6666666.562622.peg.4208
RNA Metabolism	Transcription	Transcription factors bacterial	Transcription termination factor Rho	fig|6666666.562622.peg.202
RNA Metabolism	Transcription	Transcription factors bacterial	Transcription antitermination protein NusG	fig|6666666.562622.peg.391
RNA Metabolism	Transcription	Transcription factors bacterial	Transcription-repair coupling factor	fig|6666666.562622.peg.293
RNA Metabolism	Transcription	Transcription factors bacterial	COG2740: Predicted nucleic-acid-binding protein implicated in transcription termination	fig|6666666.562622.peg.1249
RNA Metabolism	Transcription	Transcription factors bacterial	Transcription termination protein NusA	fig|6666666.562622.peg.1248
RNA Metabolism	Transcription	Rrf2 family transcriptional regulators	Rrf2 family transcriptional regulator	fig|6666666.562622.peg.5913
RNA Metabolism	Transcription	Rrf2 family transcriptional regulators	Rrf2 family transcriptional regulator, group III	fig|6666666.562622.peg.1346, fig|6666666.562622.peg.3521, fig|6666666.562622.peg.5299
RNA Metabolism	Transcription	Rrf2 family transcriptional regulators	Iron-sulfur cluster regulator IscR	fig|6666666.562622.peg.3933
RNA Metabolism	RNA Metabolism - no subcategory	Group II intron-associated genes	Retron-type RNA-directed DNA polymerase (EC 2.7.7.49)	fig|6666666.562622.peg.2693
Nucleosides and Nucleotides	Pyrimidines	pyrimidine conversions	Cytosine deaminase (EC 3.5.4.1)	fig|6666666.562622.peg.2062, fig|6666666.562622.peg.2247, fig|6666666.562622.peg.2248, fig|6666666.562622.peg.3829
Nucleosides and Nucleotides	Pyrimidines	pyrimidine conversions	Pyrimidine-nucleoside phosphorylase (EC 2.4.2.2)	fig|6666666.562622.peg.2548
Nucleosides and Nucleotides	Pyrimidines	pyrimidine conversions	Thymidine kinase (EC 2.7.1.21)	fig|6666666.562622.peg.3068
Nucleosides and Nucleotides	Pyrimidines	pyrimidine conversions	Thymidylate synthase (EC 2.1.1.45)	fig|6666666.562622.peg.2675
Nucleosides and Nucleotides	Pyrimidines	pyrimidine conversions	Uridine kinase (EC 2.7.1.48)	fig|6666666.562622.peg.6085
Nucleosides and Nucleotides	Pyrimidines	pyrimidine conversions	2',3'-cyclic-nucleotide 2'-phosphodiesterase (EC 3.1.4.16)	fig|6666666.562622.peg.4148, fig|6666666.562622.peg.4857, fig|6666666.562622.peg.5337
Nucleosides and Nucleotides	Pyrimidines	pyrimidine conversions	CTP synthase (EC 6.3.4.2)	fig|6666666.562622.peg.206
Nucleosides and Nucleotides	Pyrimidines	pyrimidine conversions	Nucleoside diphosphate kinase (EC 2.7.4.6)	fig|6666666.562622.peg.2981
Nucleosides and Nucleotides	Pyrimidines	pyrimidine conversions	Deoxycytidine kinase (EC 2.7.1.74)	fig|6666666.562622.peg.4683
Nucleosides and Nucleotides	Pyrimidines	pyrimidine conversions	Thymidylate kinase (EC 2.7.4.9)	fig|6666666.562622.peg.322
Nucleosides and Nucleotides	Pyrimidines	pyrimidine conversions	Uridine phosphorylase (EC 2.4.2.3)	fig|6666666.562622.peg.5375
Nucleosides and Nucleotides	Pyrimidines	pyrimidine conversions	Thioredoxin reductase (EC 1.8.1.9)	fig|6666666.562622.peg.1314, fig|6666666.562622.peg.1450, fig|6666666.562622.peg.1723, fig|6666666.562622.peg.2904, fig|6666666.562622.peg.3071, fig|6666666.562622.peg.3601, fig|6666666.562622.peg.5637, fig|6666666.562622.peg.5820, fig|6666666.562622.peg.5984
Nucleosides and Nucleotides	Pyrimidines	pyrimidine conversions	Cytidylate kinase (EC 2.7.4.25)	fig|6666666.562622.peg.3005
Nucleosides and Nucleotides	Pyrimidines	pyrimidine conversions	Bis(5'-nucleosyl)-tetraphosphatase (asymmetrical) (EC 3.6.1.17)	fig|6666666.562622.peg.1905, fig|6666666.562622.peg.3435
Nucleosides and Nucleotides	Pyrimidines	pyrimidine conversions	Purine nucleoside phosphorylase (EC 2.4.2.1)	fig|6666666.562622.peg.2550, fig|6666666.562622.peg.3050, fig|6666666.562622.peg.3795
Nucleosides and Nucleotides	Pyrimidines	pyrimidine conversions	5'-nucleotidase (EC 3.1.3.5)	fig|6666666.562622.peg.4057, fig|6666666.562622.peg.5047, fig|6666666.562622.peg.5181
Nucleosides and Nucleotides	Pyrimidines	pyrimidine conversions	3'-nucleotidase (EC 3.1.3.6)	fig|6666666.562622.peg.5337
Nucleosides and Nucleotides	Pyrimidines	pyrimidine conversions	Cytidine deaminase (EC 3.5.4.5)	fig|6666666.562622.peg.3423
Nucleosides and Nucleotides	Pyrimidines	pyrimidine conversions	Uracil phosphoribosyltransferase (EC 2.4.2.9)	fig|6666666.562622.peg.4574
Nucleosides and Nucleotides	Pyrimidines	De Novo Pyrimidine Synthesis	Uracil permease	fig|6666666.562622.peg.3957
Nucleosides and Nucleotides	Pyrimidines	De Novo Pyrimidine Synthesis	Orotidine 5'-phosphate decarboxylase (EC 4.1.1.23)	fig|6666666.562622.peg.3335
Nucleosides and Nucleotides	Pyrimidines	De Novo Pyrimidine Synthesis	Aspartate carbamoyltransferase (EC 2.1.3.2)	fig|6666666.562622.peg.3340
Nucleosides and Nucleotides	Pyrimidines	De Novo Pyrimidine Synthesis	Carbamoyl-phosphate synthase small chain (EC 6.3.5.5)	fig|6666666.562622.peg.3337
Nucleosides and Nucleotides	Pyrimidines	De Novo Pyrimidine Synthesis	Orotate phosphoribosyltransferase (EC 2.4.2.10)	fig|6666666.562622.peg.3334
Nucleosides and Nucleotides	Pyrimidines	De Novo Pyrimidine Synthesis	Carbamoyl-phosphate synthase large chain (EC 6.3.5.5)	fig|6666666.562622.peg.3336
Nucleosides and Nucleotides	Pyrimidines	De Novo Pyrimidine Synthesis	Dihydroorotase (EC 3.5.2.3)	fig|6666666.562622.peg.3339
Nucleosides and Nucleotides	Pyrimidines	De Novo Pyrimidine Synthesis	Uracil phosphoribosyltransferase (EC 2.4.2.9)	fig|6666666.562622.peg.4574
Nucleosides and Nucleotides	Pyrimidines	De Novo Pyrimidine Synthesis	Pyrimidine operon regulatory protein PyrR	fig|6666666.562622.peg.3341
Nucleosides and Nucleotides	Purines	De Novo Purine Biosynthesis	Phosphoribosylamine--glycine ligase (EC 6.3.4.13)	fig|6666666.562622.peg.6127
Nucleosides and Nucleotides	Purines	De Novo Purine Biosynthesis	IMP cyclohydrolase (EC 3.5.4.10)	fig|6666666.562622.peg.6126
Nucleosides and Nucleotides	Purines	De Novo Purine Biosynthesis	Amidophosphoribosyltransferase (EC 2.4.2.14)	fig|6666666.562622.peg.6122
Nucleosides and Nucleotides	Purines	De Novo Purine Biosynthesis	YabJ, a purine regulatory protein and member of the highly conserved YjgF family	fig|6666666.562622.peg.4947
Nucleosides and Nucleotides	Purines	De Novo Purine Biosynthesis	Ribose-phosphate pyrophosphokinase (EC 2.7.6.1)	fig|6666666.562622.peg.298, fig|6666666.562622.peg.5973
Nucleosides and Nucleotides	Purines	De Novo Purine Biosynthesis	Phosphoribosylaminoimidazole-succinocarboxamide synthase (EC 6.3.2.6)	fig|6666666.562622.peg.6118
Nucleosides and Nucleotides	Purines	De Novo Purine Biosynthesis	Phosphoribosylglycinamide formyltransferase (EC 2.1.2.2)	fig|6666666.562622.peg.6125
Nucleosides and Nucleotides	Purines	De Novo Purine Biosynthesis	Adenylosuccinate lyase (EC 4.3.2.2)	fig|6666666.562622.peg.6116
Nucleosides and Nucleotides	Purines	De Novo Purine Biosynthesis	Phosphoribosylformylglycinamidine cyclo-ligase (EC 6.3.3.1)	fig|6666666.562622.peg.6124
Nucleosides and Nucleotides	Purines	De Novo Purine Biosynthesis	Phosphoribosylaminoimidazolecarboxamide formyltransferase (EC 2.1.2.3)	fig|6666666.562622.peg.6126
Nucleosides and Nucleotides	Purines	De Novo Purine Biosynthesis	Phosphoribosylformylglycinamidine synthase, PurS subunit (EC 6.3.5.3)	fig|6666666.562622.peg.6119
Nucleosides and Nucleotides	Purines	De Novo Purine Biosynthesis	Phosphoribosylformylglycinamidine synthase, synthetase subunit (EC 6.3.5.3)	fig|6666666.562622.peg.6121
Nucleosides and Nucleotides	Purines	De Novo Purine Biosynthesis	Phosphoribosylformylglycinamidine synthase, glutamine amidotransferase subunit (EC 6.3.5.3)	fig|6666666.562622.peg.6120
Nucleosides and Nucleotides	Purines	Xanthine dehydrogenase subunits	Xanthine and CO dehydrogenases maturation factor, XdhC/CoxF family	fig|6666666.562622.peg.2587
Nucleosides and Nucleotides	Purines	Xanthine dehydrogenase subunits	Xanthine dehydrogenase, molybdenum binding subunit (EC 1.17.1.4)	fig|6666666.562622.peg.2584
Nucleosides and Nucleotides	Purines	Xanthine dehydrogenase subunits	Xanthine dehydrogenase, FAD binding subunit (EC 1.17.1.4)	fig|6666666.562622.peg.2585
Nucleosides and Nucleotides	Purines	Xanthine dehydrogenase subunits	Xanthine dehydrogenase iron-sulfur subunit (EC 1.17.1.4)	fig|6666666.562622.peg.2583
Nucleosides and Nucleotides	Purines	Xanthine Metabolism in Bacteria	Na+ dependent nucleoside transporter NupC	fig|6666666.562622.peg.2552
Nucleosides and Nucleotides	Purines	Xanthine Metabolism in Bacteria	Xanthine phosphoribosyltransferase (EC 2.4.2.22)	fig|6666666.562622.peg.1045, fig|6666666.562622.peg.5216
Nucleosides and Nucleotides	Purines	Xanthine Metabolism in Bacteria	Xanthine permease	fig|6666666.562622.peg.2761, fig|6666666.562622.peg.5215
Nucleosides and Nucleotides	Purines	Purine Utilization	Xanthine/uracil/thiamine/ascorbate permease family protein	fig|6666666.562622.peg.108
Nucleosides and Nucleotides	Purines	Purine Utilization	Xanthine and CO dehydrogenases maturation factor, XdhC/CoxF family	fig|6666666.562622.peg.2587
Nucleosides and Nucleotides	Purines	Purine Utilization	Xanthine permease	fig|6666666.562622.peg.2761, fig|6666666.562622.peg.5215
Nucleosides and Nucleotides	Purines	Purine Utilization	Xanthine dehydrogenase, molybdenum binding subunit (EC 1.17.1.4)	fig|6666666.562622.peg.2584
Nucleosides and Nucleotides	Purines	Purine Utilization	Xanthine dehydrogenase, FAD binding subunit (EC 1.17.1.4)	fig|6666666.562622.peg.2585
Nucleosides and Nucleotides	Purines	Purine Utilization	Guanine deaminase (EC 3.5.4.3)	fig|6666666.562622.peg.563, fig|6666666.562622.peg.2588
Nucleosides and Nucleotides	Purines	Purine Utilization	Xanthine dehydrogenase iron-sulfur subunit (EC 1.17.1.4)	fig|6666666.562622.peg.2583
Nucleosides and Nucleotides	Purines	GMP synthase	GMP synthase [glutamine-hydrolyzing], ATP pyrophosphatase subunit (EC 6.3.5.2)	fig|6666666.562622.peg.106
Nucleosides and Nucleotides	Purines	GMP synthase	GMP synthase [glutamine-hydrolyzing], amidotransferase subunit (EC 6.3.5.2)	fig|6666666.562622.peg.106
Nucleosides and Nucleotides	Purines	Purine conversions	Adenylosuccinate synthetase (EC 6.3.4.4)	fig|6666666.562622.peg.4024
Nucleosides and Nucleotides	Purines	Purine conversions	GMP synthase [glutamine-hydrolyzing], amidotransferase subunit (EC 6.3.5.2)	fig|6666666.562622.peg.106
Nucleosides and Nucleotides	Purines	Purine conversions	Inosine-5'-monophosphate dehydrogenase (EC 1.1.1.205)	fig|6666666.562622.peg.255, fig|6666666.562622.peg.6230
Nucleosides and Nucleotides	Purines	Purine conversions	Hypoxanthine-guanine phosphoribosyltransferase (EC 2.4.2.8)	fig|6666666.562622.peg.277
Nucleosides and Nucleotides	Purines	Purine conversions	Adenylosuccinate lyase (EC 4.3.2.2)	fig|6666666.562622.peg.6116
Nucleosides and Nucleotides	Purines	Purine conversions	Polyphosphate kinase (EC 2.7.4.1)	fig|6666666.562622.peg.5642
Nucleosides and Nucleotides	Purines	Purine conversions	Deoxyadenosine kinase (EC 2.7.1.76)	fig|6666666.562622.peg.4683
Nucleosides and Nucleotides	Purines	Purine conversions	Adenine phosphoribosyltransferase (EC 2.4.2.7)	fig|6666666.562622.peg.3958
Nucleosides and Nucleotides	Purines	Purine conversions	Guanine deaminase (EC 3.5.4.3)	fig|6666666.562622.peg.563, fig|6666666.562622.peg.2588
Nucleosides and Nucleotides	Purines	Purine conversions	2',3'-cyclic-nucleotide 2'-phosphodiesterase (EC 3.1.4.16)	fig|6666666.562622.peg.4148, fig|6666666.562622.peg.4857, fig|6666666.562622.peg.5337
Nucleosides and Nucleotides	Purines	Purine conversions	Nucleoside diphosphate kinase (EC 2.7.4.6)	fig|6666666.562622.peg.2981
Nucleosides and Nucleotides	Purines	Purine conversions	Inosine-uridine preferring nucleoside hydrolase (EC 3.2.2.1)	fig|6666666.562622.peg.4322, fig|6666666.562622.peg.4407, fig|6666666.562622.peg.4414
Nucleosides and Nucleotides	Purines	Purine conversions	Adenylate kinase (EC 2.7.4.3)	fig|6666666.562622.peg.355
Nucleosides and Nucleotides	Purines	Purine conversions	Deoxyguanosine kinase (EC 2.7.1.113)	fig|6666666.562622.peg.4682
Nucleosides and Nucleotides	Purines	Purine conversions	Adenine deaminase (EC 3.5.4.2)	fig|6666666.562622.peg.1098, fig|6666666.562622.peg.4418
Nucleosides and Nucleotides	Purines	Purine conversions	Purine nucleoside phosphorylase (EC 2.4.2.1)	fig|6666666.562622.peg.2550, fig|6666666.562622.peg.3050, fig|6666666.562622.peg.3795
Nucleosides and Nucleotides	Purines	Purine conversions	5'-nucleotidase (EC 3.1.3.5)	fig|6666666.562622.peg.4057, fig|6666666.562622.peg.5047, fig|6666666.562622.peg.5181
Nucleosides and Nucleotides	Purines	Purine conversions	3'-nucleotidase (EC 3.1.3.6)	fig|6666666.562622.peg.5337
Nucleosides and Nucleotides	Purines	Purine conversions	GMP synthase [glutamine-hydrolyzing], ATP pyrophosphatase subunit (EC 6.3.5.2)	fig|6666666.562622.peg.106
Nucleosides and Nucleotides	Purines	Purine conversions	Xanthine phosphoribosyltransferase (EC 2.4.2.22)	fig|6666666.562622.peg.1045, fig|6666666.562622.peg.5216
Nucleosides and Nucleotides	Purines	Purine conversions	5'-nucleotidase family protein in cluster with NagD-like phosphatase	fig|6666666.562622.peg.852
Nucleosides and Nucleotides	Purines	Purine conversions	Guanylate kinase (EC 2.7.4.8)	fig|6666666.562622.peg.3226
Nucleosides and Nucleotides	Nucleosides and Nucleotides - no subcategory	Ribonucleotide reduction	Ribonucleotide reductase of class III (anaerobic), activating protein (EC 1.97.1.4)	fig|6666666.562622.peg.4447
Nucleosides and Nucleotides	Nucleosides and Nucleotides - no subcategory	Ribonucleotide reduction	Ribonucleotide reductase of class III (anaerobic), large subunit (EC 1.17.4.2)	fig|6666666.562622.peg.4448
Nucleosides and Nucleotides	Nucleosides and Nucleotides - no subcategory	Ribonucleotide reduction	Ribonucleotide reductase of class II (coenzyme B12-dependent) (EC 1.17.4.1)	fig|6666666.562622.peg.1058
Nucleosides and Nucleotides	Nucleosides and Nucleotides - no subcategory	Ribonucleotide reduction	Ribonucleotide reductase of class Ia (aerobic), beta subunit (EC 1.17.4.1)	fig|6666666.562622.peg.5262
Nucleosides and Nucleotides	Nucleosides and Nucleotides - no subcategory	Ribonucleotide reduction	Ribonucleotide reductase of class Ia (aerobic), alpha subunit (EC 1.17.4.1)	fig|6666666.562622.peg.5261
Nucleosides and Nucleotides	Nucleosides and Nucleotides - no subcategory	Ribonucleotide reduction	Ribonucleotide reductase transcriptional regulator NrdR	fig|6666666.562622.peg.914
Nucleosides and Nucleotides	Nucleosides and Nucleotides - no subcategory	Hydantoin metabolism	N-methylhydantoinase B (EC 3.5.2.14)	fig|6666666.562622.peg.2563
Nucleosides and Nucleotides	Nucleosides and Nucleotides - no subcategory	Hydantoin metabolism	Beta-ureidopropionase (EC 3.5.1.6)	fig|6666666.562622.peg.4535
Nucleosides and Nucleotides	Nucleosides and Nucleotides - no subcategory	Hydantoin metabolism	D-hydantoinase (EC 3.5.2.2)	fig|6666666.562622.peg.4539
Nucleosides and Nucleotides	Nucleosides and Nucleotides - no subcategory	Hydantoin metabolism	N-methylhydantoinase A (EC 3.5.2.14)	fig|6666666.562622.peg.2564
Nucleosides and Nucleotides	Nucleosides and Nucleotides - no subcategory	Hydantoin metabolism	Dihydropyrimidinase (EC 3.5.2.2)	fig|6666666.562622.peg.4539
Nucleosides and Nucleotides	Nucleosides and Nucleotides - no subcategory	Adenosyl nucleosidases	S-adenosylhomocysteine nucleosidase (EC 3.2.2.9)	fig|6666666.562622.peg.3256
Nucleosides and Nucleotides	Nucleosides and Nucleotides - no subcategory	Adenosyl nucleosidases	Purine nucleoside phosphorylase (EC 2.4.2.1)	fig|6666666.562622.peg.2550, fig|6666666.562622.peg.3050, fig|6666666.562622.peg.3795
Nucleosides and Nucleotides	Nucleosides and Nucleotides - no subcategory	Adenosyl nucleosidases	5'-methylthioadenosine nucleosidase (EC 3.2.2.16)	fig|6666666.562622.peg.3256
Nucleosides and Nucleotides	Detoxification	Nucleoside triphosphate pyrophosphohydrolase MazG	Nucleoside triphosphate pyrophosphohydrolase MazG (EC 3.6.1.8)	fig|6666666.562622.peg.289
Nucleosides and Nucleotides	Detoxification	Nudix proteins (nucleoside triphosphate hydrolases)	Deoxyuridine 5'-triphosphate nucleotidohydrolase (EC 3.6.1.23)	fig|6666666.562622.peg.1261
Nucleosides and Nucleotides	Detoxification	Nudix proteins (nucleoside triphosphate hydrolases)	ADP-ribose pyrophosphatase (EC 3.6.1.13)	fig|6666666.562622.peg.1291, fig|6666666.562622.peg.3056
Nucleosides and Nucleotides	Detoxification	Nudix proteins (nucleoside triphosphate hydrolases)	8-oxo-dGTPase Bsu YtkD	fig|6666666.562622.peg.1421, fig|6666666.562622.peg.6285
Nucleosides and Nucleotides	Detoxification	Nudix proteins (nucleoside triphosphate hydrolases)	8-oxo-GTPase Bsu YtkD	fig|6666666.562622.peg.1421, fig|6666666.562622.peg.6285
Nucleosides and Nucleotides	Detoxification	Housecleaning nucleoside triphosphate pyrophosphatases	Deoxyuridine 5'-triphosphate nucleotidohydrolase (EC 3.6.1.23)	fig|6666666.562622.peg.1261
Nucleosides and Nucleotides	Detoxification	Housecleaning nucleoside triphosphate pyrophosphatases	Nucleotidase YfbR, HD superfamily	fig|6666666.562622.peg.3499
Protein Metabolism	Protein folding	Protein chaperones	Heat shock protein GrpE	fig|6666666.562622.peg.3456
Protein Metabolism	Protein folding	Protein chaperones	Chaperone protein DnaK	fig|6666666.562622.peg.3455
Protein Metabolism	Protein folding	Protein chaperones	Chaperone protein DnaJ	fig|6666666.562622.peg.3454
Protein Metabolism	Protein folding	Protein chaperones	Chaperone protein HtpG	fig|6666666.562622.peg.5096
Protein Metabolism	Protein folding	Periplasmic disulfide interchange	Cytochrome c-type biogenesis protein CcmG/DsbE, thiol:disulfide oxidoreductase	fig|6666666.562622.peg.1027, fig|6666666.562622.peg.3024
Protein Metabolism	Protein folding	Periplasmic disulfide interchange	Cytochrome c-type biogenesis protein CcdA (DsbD analog)	fig|6666666.562622.peg.3114
Protein Metabolism	Protein folding	Peptidyl-prolyl cis-trans isomerase	Foldase protein PrsA precursor (EC 5.2.1.8)	fig|6666666.562622.peg.292
Protein Metabolism	Protein biosynthesis	tRNA aminoacylation, Val	Valyl-tRNA synthetase (EC 6.1.1.9)	fig|6666666.562622.peg.138
Protein Metabolism	Protein biosynthesis	tRNA aminoacylation, Met	Methionyl-tRNA synthetase (EC 6.1.1.10)	fig|6666666.562622.peg.3118
Protein Metabolism	Protein biosynthesis	rRNAs	5S rRNA	fig|6666666.562622.rna.15, fig|6666666.562622.rna.86
Protein Metabolism	Protein biosynthesis	rRNAs	SSU rRNA	fig|6666666.562622.rna.76
Protein Metabolism	Protein biosynthesis	rRNAs	LSU rRNA	fig|6666666.562622.rna.33, fig|6666666.562622.rna.34, fig|6666666.562622.rna.75
Protein Metabolism	Protein biosynthesis	tRNA aminoacylation, Ile	Isoleucyl-tRNA synthetase (EC 6.1.1.5)	fig|6666666.562622.peg.3353
Protein Metabolism	Protein biosynthesis	tRNA aminoacylation, Arg	Arginyl-tRNA synthetase (EC 6.1.1.19)	fig|6666666.562622.peg.212, fig|6666666.562622.peg.1301
Protein Metabolism	Protein biosynthesis	Translation initiation factors bacterial	Translation initiation factor 1	fig|6666666.562622.peg.352
Protein Metabolism	Protein biosynthesis	Translation initiation factors bacterial	Methionyl-tRNA formyltransferase (EC 2.1.2.9)	fig|6666666.562622.peg.3221
Protein Metabolism	Protein biosynthesis	Translation initiation factors bacterial	Translation initiation factor 3	fig|6666666.562622.peg.684, fig|6666666.562622.peg.1512
Protein Metabolism	Protein biosynthesis	Translation initiation factors bacterial	Translation initiation factor 2	fig|6666666.562622.peg.1251
Protein Metabolism	Protein biosynthesis	Translation initiation factors bacterial	Ribosome-binding factor A	fig|6666666.562622.peg.1252
Protein Metabolism	Protein biosynthesis	Ribosome SSU bacterial	SSU ribosomal protein S11p (S14e)	fig|6666666.562622.peg.349
Protein Metabolism	Protein biosynthesis	Ribosome SSU bacterial	SSU ribosomal protein S1p	fig|6666666.562622.peg.3003
Protein Metabolism	Protein biosynthesis	Ribosome SSU bacterial	SSU ribosomal protein S6p	fig|6666666.562622.peg.4005
Protein Metabolism	Protein biosynthesis	Ribosome SSU bacterial	SSU ribosomal protein S15p (S13e)	fig|6666666.562622.peg.1257
Protein Metabolism	Protein biosynthesis	Ribosome SSU bacterial	SSU ribosomal protein S14p (S29e)	fig|6666666.562622.peg.363, fig|6666666.562622.peg.5550
Protein Metabolism	Protein biosynthesis	Ribosome SSU bacterial	SSU ribosomal protein S5p (S2e)	fig|6666666.562622.peg.359
Protein Metabolism	Protein biosynthesis	Ribosome SSU bacterial	SSU ribosomal protein S18p	fig|6666666.562622.peg.4007
Protein Metabolism	Protein biosynthesis	Ribosome SSU bacterial	SSU ribosomal protein S17p (S11e)	fig|6666666.562622.peg.367
Protein Metabolism	Protein biosynthesis	Ribosome SSU bacterial	SSU ribosomal protein S20p	fig|6666666.562622.peg.3464
Protein Metabolism	Protein biosynthesis	Ribosome SSU bacterial	SSU ribosomal protein S12p (S23e)	fig|6666666.562622.peg.382
Protein Metabolism	Protein biosynthesis	Ribosome SSU bacterial	SSU ribosomal protein S9p (S16e)	fig|6666666.562622.peg.344
Protein Metabolism	Protein biosynthesis	Ribosome SSU bacterial	SSU ribosomal protein S8p (S15Ae)	fig|6666666.562622.peg.362
Protein Metabolism	Protein biosynthesis	Ribosome SSU bacterial	SSU ribosomal protein S4p (S9e)	fig|6666666.562622.peg.3251
Protein Metabolism	Protein biosynthesis	Ribosome SSU bacterial	SSU ribosomal protein S14p (S29e), zinc-independent	fig|6666666.562622.peg.5550
Protein Metabolism	Protein biosynthesis	Ribosome SSU bacterial	SSU ribosomal protein S19p (S15e)	fig|6666666.562622.peg.372
Protein Metabolism	Protein biosynthesis	Ribosome SSU bacterial	SSU ribosomal protein S10p (S20e)	fig|6666666.562622.peg.377
Protein Metabolism	Protein biosynthesis	Ribosome SSU bacterial	SSU ribosomal protein S16p	fig|6666666.562622.peg.1174
Protein Metabolism	Protein biosynthesis	Ribosome SSU bacterial	SSU ribosomal protein S3p (S3e)	fig|6666666.562622.peg.370
Protein Metabolism	Protein biosynthesis	Ribosome SSU bacterial	SSU ribosomal protein S18p, zinc-independent	fig|6666666.562622.peg.4007
Protein Metabolism	Protein biosynthesis	Ribosome SSU bacterial	SSU ribosomal protein S7p (S5e)	fig|6666666.562622.peg.381
Protein Metabolism	Protein biosynthesis	Ribosome SSU bacterial	SSU ribosomal protein S2p (SAe)	fig|6666666.562622.peg.1237
Protein Metabolism	Protein biosynthesis	Ribosome SSU bacterial	SSU ribosomal protein S14p (S29e), zinc-dependent	fig|6666666.562622.peg.363
Protein Metabolism	Protein biosynthesis	Ribosome SSU bacterial	SSU ribosomal protein S21p	fig|6666666.562622.peg.3434
Protein Metabolism	Protein biosynthesis	Ribosome SSU bacterial	SSU ribosomal protein S13p (S18e)	fig|6666666.562622.peg.350
Protein Metabolism	Protein biosynthesis	tRNA aminoacylation, Gly	Glycyl-tRNA synthetase alpha chain (EC 6.1.1.14)	fig|6666666.562622.peg.3418
Protein Metabolism	Protein biosynthesis	tRNA aminoacylation, Gly	Glycyl-tRNA synthetase beta chain (EC 6.1.1.14)	fig|6666666.562622.peg.3417
Protein Metabolism	Protein biosynthesis	tRNA aminoacylation, Ala	Alanyl-tRNA synthetase family protein	fig|6666666.562622.peg.4734
Protein Metabolism	Protein biosynthesis	tRNA aminoacylation, Ala	Alanyl-tRNA synthetase (EC 6.1.1.7)	fig|6666666.562622.peg.3926
Protein Metabolism	Protein biosynthesis	tRNA aminoacylation, Trp	Tryptophanyl-tRNA synthetase (EC 6.1.1.2)	fig|6666666.562622.peg.5692
Protein Metabolism	Protein biosynthesis	Ribosome LSU bacterial	LSU ribosomal protein L18p (L5e)	fig|6666666.562622.peg.360
Protein Metabolism	Protein biosynthesis	Ribosome LSU bacterial	LSU ribosomal protein L11p (L12e)	fig|6666666.562622.peg.390
Protein Metabolism	Protein biosynthesis	Ribosome LSU bacterial	LSU ribosomal protein L5p (L11e)	fig|6666666.562622.peg.364
Protein Metabolism	Protein biosynthesis	Ribosome LSU bacterial	LSU ribosomal protein L23p (L23Ae)	fig|6666666.562622.peg.374
Protein Metabolism	Protein biosynthesis	Ribosome LSU bacterial	LSU ribosomal protein L14p (L23e)	fig|6666666.562622.peg.366
Protein Metabolism	Protein biosynthesis	Ribosome LSU bacterial	LSU ribosomal protein L31p, zinc-dependent	fig|6666666.562622.peg.200
Protein Metabolism	Protein biosynthesis	Ribosome LSU bacterial	LSU ribosomal protein L2p (L8e)	fig|6666666.562622.peg.373
Protein Metabolism	Protein biosynthesis	Ribosome LSU bacterial	LSU ribosomal protein L31p	fig|6666666.562622.peg.200, fig|6666666.562622.peg.2524
Protein Metabolism	Protein biosynthesis	Ribosome LSU bacterial	LSU ribosomal protein L6p (L9e)	fig|6666666.562622.peg.361
Protein Metabolism	Protein biosynthesis	Ribosome LSU bacterial	LSU ribosomal protein L21p	fig|6666666.562622.peg.123
Protein Metabolism	Protein biosynthesis	Ribosome LSU bacterial	LSU ribosomal protein L24p (L26e)	fig|6666666.562622.peg.365
Protein Metabolism	Protein biosynthesis	Ribosome LSU bacterial	LSU ribosomal protein L29p (L35e)	fig|6666666.562622.peg.368
Protein Metabolism	Protein biosynthesis	Ribosome LSU bacterial	LSU ribosomal protein L30p (L7e)	fig|6666666.562622.peg.358
Protein Metabolism	Protein biosynthesis	Ribosome LSU bacterial	LSU ribosomal protein L31p, zinc-independent	fig|6666666.562622.peg.2524
Protein Metabolism	Protein biosynthesis	Ribosome LSU bacterial	LSU ribosomal protein L1p (L10Ae)	fig|6666666.562622.peg.389
Protein Metabolism	Protein biosynthesis	Ribosome LSU bacterial	LSU ribosomal protein L33p, zinc-dependent	fig|6666666.562622.peg.2543
Protein Metabolism	Protein biosynthesis	Ribosome LSU bacterial	LSU ribosomal protein L16p (L10e)	fig|6666666.562622.peg.369
Protein Metabolism	Protein biosynthesis	Ribosome LSU bacterial	LSU ribosomal protein L25p	fig|6666666.562622.peg.3870, fig|6666666.562622.peg.4059
Protein Metabolism	Protein biosynthesis	Ribosome LSU bacterial	LSU ribosomal protein L3p (L3e)	fig|6666666.562622.peg.376
Protein Metabolism	Protein biosynthesis	Ribosome LSU bacterial	LSU ribosomal protein L15p (L27Ae)	fig|6666666.562622.peg.357
Protein Metabolism	Protein biosynthesis	Ribosome LSU bacterial	Firmicutes ribosomal L7Ae family protein	fig|6666666.562622.peg.383
Protein Metabolism	Protein biosynthesis	Ribosome LSU bacterial	LSU ribosomal protein L13p (L13Ae)	fig|6666666.562622.peg.345
Protein Metabolism	Protein biosynthesis	Ribosome LSU bacterial	LSU ribosomal protein L22p (L17e)	fig|6666666.562622.peg.371
Protein Metabolism	Protein biosynthesis	Ribosome LSU bacterial	LSU ribosomal protein L34p	fig|6666666.562622.peg.3988
Protein Metabolism	Protein biosynthesis	Ribosome LSU bacterial	LSU ribosomal protein L10p (P0)	fig|6666666.562622.peg.388
Protein Metabolism	Protein biosynthesis	Ribosome LSU bacterial	LSU ribosomal protein L9p	fig|6666666.562622.peg.4021
Protein Metabolism	Protein biosynthesis	Ribosome LSU bacterial	LSU ribosomal protein L28p	fig|6666666.562622.peg.3212
Protein Metabolism	Protein biosynthesis	Ribosome LSU bacterial	LSU ribosomal protein L19p	fig|6666666.562622.peg.1181
Protein Metabolism	Protein biosynthesis	Ribosome LSU bacterial	LSU ribosomal protein L35p	fig|6666666.562622.peg.685
Protein Metabolism	Protein biosynthesis	Ribosome LSU bacterial	LSU ribosomal protein L36p	fig|6666666.562622.peg.351
Protein Metabolism	Protein biosynthesis	Ribosome LSU bacterial	LSU ribosomal protein L20p	fig|6666666.562622.peg.686
Protein Metabolism	Protein biosynthesis	Ribosome LSU bacterial	LSU ribosomal protein L32p	fig|6666666.562622.peg.1159
Protein Metabolism	Protein biosynthesis	Ribosome LSU bacterial	LSU ribosomal protein L33p	fig|6666666.562622.peg.2543
Protein Metabolism	Protein biosynthesis	Ribosome LSU bacterial	LSU ribosomal protein L17p	fig|6666666.562622.peg.347
Protein Metabolism	Protein biosynthesis	Ribosome LSU bacterial	LSU ribosomal protein L27p	fig|6666666.562622.peg.121
Protein Metabolism	Protein biosynthesis	Ribosome LSU bacterial	LSU ribosomal protein L4p (L1e)	fig|6666666.562622.peg.375
Protein Metabolism	Protein biosynthesis	Programmed frameshift	programmed frameshift-containing	fig|6666666.562622.peg.4634
Protein Metabolism	Protein biosynthesis	Programmed frameshift	Peptide chain release factor 2	fig|6666666.562622.peg.4634
Protein Metabolism	Protein biosynthesis	tRNA aminoacylation, Cys	Cysteinyl-tRNA synthetase (EC 6.1.1.16)	fig|6666666.562622.peg.397
Protein Metabolism	Protein biosynthesis	Translation termination factors bacterial	Ribosome recycling factor	fig|6666666.562622.peg.1240
Protein Metabolism	Protein biosynthesis	Translation termination factors bacterial	Peptidyl-tRNA hydrolase (EC 3.1.1.29)	fig|6666666.562622.peg.296
Protein Metabolism	Protein biosynthesis	Translation termination factors bacterial	Peptide deformylase (EC 3.5.1.88)	fig|6666666.562622.peg.3222
Protein Metabolism	Protein biosynthesis	Translation termination factors bacterial	Peptide chain release factor 3	fig|6666666.562622.peg.5733
Protein Metabolism	Protein biosynthesis	Translation termination factors bacterial	tmRNA-binding protein SmpB	fig|6666666.562622.peg.6003
Protein Metabolism	Protein biosynthesis	Translation termination factors bacterial	Peptide chain release factor 1	fig|6666666.562622.peg.4563
Protein Metabolism	Protein biosynthesis	Translation termination factors bacterial	Methionine aminopeptidase (EC 3.4.11.18)	fig|6666666.562622.peg.354, fig|6666666.562622.peg.2068, fig|6666666.562622.peg.5209, fig|6666666.562622.peg.5309
Protein Metabolism	Protein biosynthesis	Translation termination factors bacterial	Peptide chain release factor 2	fig|6666666.562622.peg.4634
Protein Metabolism	Protein biosynthesis	tRNA aminoacylation, His	Histidyl-tRNA synthetase (EC 6.1.1.21)	fig|6666666.562622.peg.3949
Protein Metabolism	Protein biosynthesis	tRNA aminoacylation, Asp and Asn	Aspartyl-tRNA(Asn) synthetase (EC 6.1.1.23)	fig|6666666.562622.peg.3948
Protein Metabolism	Protein biosynthesis	tRNA aminoacylation, Asp and Asn	Aspartyl-tRNA(Asn) amidotransferase subunit C (EC 6.3.5.6)	fig|6666666.562622.peg.5757
Protein Metabolism	Protein biosynthesis	tRNA aminoacylation, Asp and Asn	Aspartyl-tRNA(Asn) amidotransferase subunit B (EC 6.3.5.6)	fig|6666666.562622.peg.5755
Protein Metabolism	Protein biosynthesis	tRNA aminoacylation, Asp and Asn	Aspartyl-tRNA synthetase (EC 6.1.1.12)	fig|6666666.562622.peg.3948
Protein Metabolism	Protein biosynthesis	tRNA aminoacylation, Asp and Asn	Asparaginyl-tRNA synthetase (EC 6.1.1.22)	fig|6666666.562622.peg.2935
Protein Metabolism	Protein biosynthesis	tRNA aminoacylation, Asp and Asn	Aspartyl-tRNA(Asn) amidotransferase subunit A (EC 6.3.5.6)	fig|6666666.562622.peg.3743, fig|6666666.562622.peg.5756
Protein Metabolism	Protein biosynthesis	Translation elongation factors bacterial	Translation elongation factor G	fig|6666666.562622.peg.380
Protein Metabolism	Protein biosynthesis	Translation elongation factors bacterial	Translation elongation factor LepA	fig|6666666.562622.peg.3460
Protein Metabolism	Protein biosynthesis	Translation elongation factors bacterial	Translation elongation factor Tu	fig|6666666.562622.peg.379
Protein Metabolism	Protein biosynthesis	Translation elongation factors bacterial	Translation elongation factor Ts	fig|6666666.562622.peg.1238
Protein Metabolism	Protein biosynthesis	Translation elongation factors bacterial	Translation elongation factor P	fig|6666666.562622.peg.3104
Protein Metabolism	Protein biosynthesis	tRNAs	tRNA-Phe-GAA	fig|6666666.562622.rna.62, fig|6666666.562622.rna.82
Protein Metabolism	Protein biosynthesis	tRNAs	tRNA-Leu-CAG	fig|6666666.562622.rna.18, fig|6666666.562622.rna.19, fig|6666666.562622.rna.40
Protein Metabolism	Protein biosynthesis	tRNAs	tRNA-Arg-ACG	fig|6666666.562622.rna.9, fig|6666666.562622.rna.26, fig|6666666.562622.rna.38, fig|6666666.562622.rna.66
Protein Metabolism	Protein biosynthesis	tRNAs	tRNA-Val-GAC	fig|6666666.562622.rna.20
Protein Metabolism	Protein biosynthesis	tRNAs	tRNA-Trp-CCA	fig|6666666.562622.rna.59
Protein Metabolism	Protein biosynthesis	tRNAs	tRNA-Leu-CAA	fig|6666666.562622.rna.10, fig|6666666.562622.rna.25, fig|6666666.562622.rna.54
Protein Metabolism	Protein biosynthesis	tRNAs	tRNA-Gly-GCC	fig|6666666.562622.rna.8, fig|6666666.562622.rna.27, fig|6666666.562622.rna.39, fig|6666666.562622.rna.56, fig|6666666.562622.rna.67
Protein Metabolism	Protein biosynthesis	tRNAs	tRNA-Ser-CGA	fig|6666666.562622.rna.35
Protein Metabolism	Protein biosynthesis	tRNAs	tRNA-Leu-GAG	fig|6666666.562622.rna.93, fig|6666666.562622.rna.94
Protein Metabolism	Protein biosynthesis	tRNAs	tRNA-Arg-CCG	fig|6666666.562622.rna.85
Protein Metabolism	Protein biosynthesis	tRNAs	tRNA-Ser-GGA	fig|6666666.562622.rna.49
Protein Metabolism	Protein biosynthesis	tRNAs	tRNA-Ala-GGC	fig|6666666.562622.rna.17
Protein Metabolism	Protein biosynthesis	tRNAs	tRNA-Cys-GCA	fig|6666666.562622.rna.55
Protein Metabolism	Protein biosynthesis	tRNA aminoacylation, Lys	Lysyl-tRNA synthetase (class II) (EC 6.1.1.6)	fig|6666666.562622.peg.260
Protein Metabolism	Protein biosynthesis	tRNA aminoacylation, Thr	Threonyl-tRNA synthetase (EC 6.1.1.3)	fig|6666666.562622.peg.748, fig|6666666.562622.peg.6353
Protein Metabolism	Protein biosynthesis	tRNA aminoacylation, Pro	Prolyl-tRNA synthetase (EC 6.1.1.15), bacterial type	fig|6666666.562622.peg.5046
Protein Metabolism	Protein biosynthesis	tRNA aminoacylation, Pro	Prolyl-tRNA synthetase (EC 6.1.1.15), archaeal/eukaryal type	fig|6666666.562622.peg.1245
Protein Metabolism	Protein biosynthesis	tRNA aminoacylation, Pro	Cys-tRNA(Pro) deacylase YbaK	fig|6666666.562622.peg.4965
Protein Metabolism	Protein biosynthesis	Translation elongation factor G family	Translation elongation factor G	fig|6666666.562622.peg.380
Protein Metabolism	Protein biosynthesis	Translation elongation factor G family	Ribosome protection-type tetracycline resistance related proteins, group 2	fig|6666666.562622.peg.1128
Protein Metabolism	Protein biosynthesis	tRNA aminoacylation, Glu and Gln	Glutamyl-tRNA(Gln) amidotransferase subunit A (EC 6.3.5.7)	fig|6666666.562622.peg.3743, fig|6666666.562622.peg.5756
Protein Metabolism	Protein biosynthesis	tRNA aminoacylation, Glu and Gln	Glutamyl-tRNA synthetase (EC 6.1.1.17)	fig|6666666.562622.peg.399
Protein Metabolism	Protein biosynthesis	tRNA aminoacylation, Glu and Gln	Glutamyl-tRNA(Gln) amidotransferase subunit B (EC 6.3.5.7)	fig|6666666.562622.peg.5755
Protein Metabolism	Protein biosynthesis	tRNA aminoacylation, Glu and Gln	Glutaminyl-tRNA synthetase (EC 6.1.1.18)	fig|6666666.562622.peg.4512
Protein Metabolism	Protein biosynthesis	tRNA aminoacylation, Glu and Gln	Glutamyl-tRNA(Gln) synthetase (EC 6.1.1.24)	fig|6666666.562622.peg.399
Protein Metabolism	Protein biosynthesis	tRNA aminoacylation, Glu and Gln	Glutamyl-tRNA(Gln) amidotransferase subunit C (EC 6.3.5.7)	fig|6666666.562622.peg.5757
Protein Metabolism	Protein biosynthesis	tRNA aminoacylation, Ser	Seryl-tRNA synthetase (EC 6.1.1.11)	fig|6666666.562622.peg.251, fig|6666666.562622.peg.5353
Protein Metabolism	Protein biosynthesis	tRNA aminoacylation, Tyr	Tyrosyl-tRNA synthetase (EC 6.1.1.1)	fig|6666666.562622.peg.2757
Protein Metabolism	Protein biosynthesis	tRNA aminoacylation, Leu	Leucyl-tRNA synthetase (EC 6.1.1.4)	fig|6666666.562622.peg.3475
Protein Metabolism	Protein biosynthesis	Glycyl-tRNA synthetase	Glycyl-tRNA synthetase alpha chain (EC 6.1.1.14)	fig|6666666.562622.peg.3418
Protein Metabolism	Protein biosynthesis	Glycyl-tRNA synthetase	Glycyl-tRNA synthetase beta chain (EC 6.1.1.14)	fig|6666666.562622.peg.3417
Protein Metabolism	Protein biosynthesis	tRNA aminoacylation, Phe	Phenylalanyl-tRNA synthetase alpha chain (EC 6.1.1.20)	fig|6666666.562622.peg.709
Protein Metabolism	Protein biosynthesis	tRNA aminoacylation, Phe	Phenylalanyl-tRNA synthetase beta chain (EC 6.1.1.20)	fig|6666666.562622.peg.710
Protein Metabolism	Protein processing and modification	Signal peptidase	Signal peptidase I (EC 3.4.21.89)	fig|6666666.562622.peg.45, fig|6666666.562622.peg.1182
Protein Metabolism	Protein processing and modification	Signal peptidase	Lipoprotein signal peptidase (EC 3.4.23.36)	fig|6666666.562622.peg.3350, fig|6666666.562622.peg.4326
Protein Metabolism	Protein processing and modification	G3E family of P-loop GTPases (metallocenter biosynthesis)	Urease accessory protein UreD	fig|6666666.562622.peg.6268
Protein Metabolism	Protein processing and modification	G3E family of P-loop GTPases (metallocenter biosynthesis)	Urease accessory protein UreF	fig|6666666.562622.peg.6270
Protein Metabolism	Protein processing and modification	G3E family of P-loop GTPases (metallocenter biosynthesis)	Urease beta subunit (EC 3.5.1.5)	fig|6666666.562622.peg.6272
Protein Metabolism	Protein processing and modification	G3E family of P-loop GTPases (metallocenter biosynthesis)	Urease accessory protein UreG	fig|6666666.562622.peg.6269
Protein Metabolism	Protein processing and modification	G3E family of P-loop GTPases (metallocenter biosynthesis)	Urease gamma subunit (EC 3.5.1.5)	fig|6666666.562622.peg.6273
Protein Metabolism	Protein processing and modification	G3E family of P-loop GTPases (metallocenter biosynthesis)	Urease alpha subunit (EC 3.5.1.5)	fig|6666666.562622.peg.6271
Protein Metabolism	Protein processing and modification	Ribosomal protein S5p acylation	SSU ribosomal protein S5p (S2e)	fig|6666666.562622.peg.359
Protein Metabolism	Protein processing and modification	Ribosomal protein S5p acylation	Ribosomal-protein-S5p-alanine acetyltransferase	fig|6666666.562622.peg.238, fig|6666666.562622.peg.1806
Protein Metabolism	Protein degradation	Aminopeptidases (EC 3.4.11.-)	Aminopeptidase S (Leu, Val, Phe, Tyr preference) (EC 3.4.11.24)	fig|6666666.562622.peg.1637, fig|6666666.562622.peg.2601, fig|6666666.562622.peg.2602
Protein Metabolism	Protein degradation	Protein degradation	Deblocking aminopeptidase (EC 3.4.11.-)	fig|6666666.562622.peg.1001
Protein Metabolism	Protein degradation	Protein degradation	Aminopeptidase YpdF (MP-, MA-, MS-, AP-, NP- specific)	fig|6666666.562622.peg.3105, fig|6666666.562622.peg.6348
Protein Metabolism	Protein degradation	Metallocarboxypeptidases (EC 3.4.17.-)	D-alanyl-D-alanine carboxypeptidase (EC 3.4.16.4)	fig|6666666.562622.peg.254, fig|6666666.562622.peg.1642, fig|6666666.562622.peg.3029, fig|6666666.562622.peg.3049, fig|6666666.562622.peg.4014, fig|6666666.562622.peg.5229
Protein Metabolism	Protein degradation	Metallocarboxypeptidases (EC 3.4.17.-)	Thermostable carboxypeptidase 1 (EC 3.4.17.19)	fig|6666666.562622.peg.2752
Protein Metabolism	Protein degradation	Proteolysis in bacteria, ATP-dependent	DNA repair protein RadA	fig|6666666.562622.peg.406
Protein Metabolism	Protein degradation	Proteolysis in bacteria, ATP-dependent	ATP-dependent Clp protease ATP-binding subunit ClpX	fig|6666666.562622.peg.155
Protein Metabolism	Protein degradation	Proteolysis in bacteria, ATP-dependent	Outer membrane stress sensor protease DegS	fig|6666666.562622.peg.4034
Protein Metabolism	Protein degradation	Proteolysis in bacteria, ATP-dependent	ATP-dependent protease La (EC 3.4.21.53) Type I	fig|6666666.562622.peg.152
Protein Metabolism	Protein degradation	Proteolysis in bacteria, ATP-dependent	ATP-dependent Clp protease, ATP-binding subunit ClpC	fig|6666666.562622.peg.407
Protein Metabolism	Protein degradation	Proteolysis in bacteria, ATP-dependent	Membrane-associated protein containing RNA-binding TRAM domain and ribonuclease PIN-domain, YacL B.subtilis ortholog	fig|6666666.562622.peg.402
Protein Metabolism	Protein degradation	Proteolysis in bacteria, ATP-dependent	ATP-dependent hsl protease ATP-binding subunit HslU	fig|6666666.562622.peg.1199
Protein Metabolism	Protein degradation	Proteolysis in bacteria, ATP-dependent	Transcriptional regulator CtsR	fig|6666666.562622.peg.410
Protein Metabolism	Protein degradation	Omega peptidases (EC 3.4.19.-)	Acylamino-acid-releasing enzyme (EC 3.4.19.1)	fig|6666666.562622.peg.1782, fig|6666666.562622.peg.4933
Protein Metabolism	Protein degradation	Omega peptidases (EC 3.4.19.-)	Pyrrolidone-carboxylate peptidase (EC 3.4.19.3)	fig|6666666.562622.peg.4917
Cell Division and Cell Cycle	Checkpoint control	Bacterial checkpoint-control-related cluster	Diadenylate cyclase spyDAC	fig|6666666.562622.peg.5434, fig|6666666.562622.peg.5953
Cell Division and Cell Cycle	Checkpoint control	Bacterial checkpoint-control-related cluster	Phosphoglucosamine mutase (EC 5.4.2.10)	fig|6666666.562622.peg.5951
Cell Division and Cell Cycle	Checkpoint control	Bacterial checkpoint-control-related cluster	Bacterial checkpoint controller DisA with nucleotide-binding domain	fig|6666666.562622.peg.5434, fig|6666666.562622.peg.5953
Motility and Chemotaxis	Flagellar motility in Prokaryota	Flagellum in Campylobacter	Flagellar basal-body rod protein FlgC	fig|6666666.562622.peg.1201
Motility and Chemotaxis	Flagellar motility in Prokaryota	Flagellum in Campylobacter	Flagellin protein FlaA	fig|6666666.562622.peg.4625
Motility and Chemotaxis	Flagellar motility in Prokaryota	Flagellum in Campylobacter	Cell division protein FtsI [Peptidoglycan synthetase] (EC 2.4.1.129)	fig|6666666.562622.peg.3375, fig|6666666.562622.peg.3376
Motility and Chemotaxis	Flagellar motility in Prokaryota	Flagellum in Campylobacter	Flagellar hook-basal body complex protein FliE	fig|6666666.562622.peg.1202
Motility and Chemotaxis	Flagellar motility in Prokaryota	Flagellum in Campylobacter	Flagellar basal-body rod protein FlgB	fig|6666666.562622.peg.1200, fig|6666666.562622.peg.6378
Regulation and Cell signaling	Regulation and Cell signaling - no subcategory	cAMP signaling in bacteria	Predicted signal-transduction protein containing cAMP-binding and CBS domains	fig|6666666.562622.peg.1024
Regulation and Cell signaling	Regulation and Cell signaling - no subcategory	cAMP signaling in bacteria	Adenylate cyclase (EC 4.6.1.1)	fig|6666666.562622.peg.1066
Regulation and Cell signaling	Regulation and Cell signaling - no subcategory	cAMP signaling in bacteria	Adenine phosphoribosyltransferase (EC 2.4.2.7)	fig|6666666.562622.peg.3958
Regulation and Cell signaling	Regulation and Cell signaling - no subcategory	LysR-family proteins in Escherichia coli	Chromosome initiation inhibitor	fig|6666666.562622.peg.2919
Regulation and Cell signaling	Regulation and Cell signaling - no subcategory	Stringent Response, (p)ppGpp metabolism	GTP pyrophosphokinase (EC 2.7.6.5), (p)ppGpp synthetase II	fig|6666666.562622.peg.3956
Regulation and Cell signaling	Regulation and Cell signaling - no subcategory	Stringent Response, (p)ppGpp metabolism	Guanosine-3',5'-bis(diphosphate) 3'-pyrophosphohydrolase (EC 3.1.7.2)	fig|6666666.562622.peg.3956
Regulation and Cell signaling	Programmed Cell Death and Toxin-antitoxin Systems	MazEF toxin-antitoxing (programmed cell death) system	Programmed cell death toxin YdcE	fig|6666666.562622.peg.6256
Regulation and Cell signaling	Programmed Cell Death and Toxin-antitoxin Systems	MazEF toxin-antitoxing (programmed cell death) system	Programmed cell death antitoxin YdcD	fig|6666666.562622.peg.6255
Regulation and Cell signaling	Programmed Cell Death and Toxin-antitoxin Systems	Murein hydrolase regulation and cell death	Autolysis histidine kinase LytS	fig|6666666.562622.peg.3204
Regulation and Cell signaling	Programmed Cell Death and Toxin-antitoxin Systems	Murein hydrolase regulation and cell death	Antiholin-like protein LrgA	fig|6666666.562622.peg.324
Regulation and Cell signaling	Programmed Cell Death and Toxin-antitoxin Systems	Murein hydrolase regulation and cell death	CidA-associated membrane protein CidB	fig|6666666.562622.peg.4385
Regulation and Cell signaling	Programmed Cell Death and Toxin-antitoxin Systems	Murein hydrolase regulation and cell death	LysR family regulatory protein CidR	fig|6666666.562622.peg.4387
Regulation and Cell signaling	Programmed Cell Death and Toxin-antitoxin Systems	Murein hydrolase regulation and cell death	Cytidine deaminase (EC 3.5.4.5)	fig|6666666.562622.peg.3423
Regulation and Cell signaling	Programmed Cell Death and Toxin-antitoxin Systems	Murein hydrolase regulation and cell death	Holin-like protein CidA	fig|6666666.562622.peg.4386
Regulation and Cell signaling	Programmed Cell Death and Toxin-antitoxin Systems	Murein hydrolase regulation and cell death	Autolysis response regulater LytR	fig|6666666.562622.peg.4121
Regulation and Cell signaling	Programmed Cell Death and Toxin-antitoxin Systems	Toxin-antitoxin replicon stabilization systems	HigA protein (antitoxin to HigB)	fig|6666666.562622.peg.1048
Regulation and Cell signaling	Programmed Cell Death and Toxin-antitoxin Systems	Phd-Doc, YdcE-YdcD toxin-antitoxin (programmed cell death) systems	Programmed cell death toxin YdcE	fig|6666666.562622.peg.6256
Regulation and Cell signaling	Programmed Cell Death and Toxin-antitoxin Systems	Phd-Doc, YdcE-YdcD toxin-antitoxin (programmed cell death) systems	Death on curing protein, Doc toxin	fig|6666666.562622.peg.31, fig|6666666.562622.peg.3090
Regulation and Cell signaling	Programmed Cell Death and Toxin-antitoxin Systems	Phd-Doc, YdcE-YdcD toxin-antitoxin (programmed cell death) systems	Programmed cell death antitoxin YdcD	fig|6666666.562622.peg.6255
Secondary Metabolism	Bacterial cytostatics, differentiation factors and antibiotics	Clavulanic acid biosynthesis	clavaldehyde dehydrogenase	fig|6666666.562622.peg.2216
Secondary Metabolism	Plant Hormones	Auxin biosynthesis	Tryptophan synthase alpha chain (EC 4.2.1.20)	fig|6666666.562622.peg.2971
Secondary Metabolism	Plant Hormones	Auxin biosynthesis	Anthranilate phosphoribosyltransferase (EC 2.4.2.18)	fig|6666666.562622.peg.2975
Secondary Metabolism	Plant Hormones	Auxin biosynthesis	Tryptophan synthase beta chain (EC 4.2.1.20)	fig|6666666.562622.peg.2972
Secondary Metabolism	Plant Hormones	Auxin biosynthesis	Phosphoribosylanthranilate isomerase (EC 5.3.1.24)	fig|6666666.562622.peg.2973
DNA Metabolism	DNA repair	DNA repair, bacterial MutL-MutS system	Recombination inhibitory protein MutS2	fig|6666666.562622.peg.714, fig|6666666.562622.peg.3881
DNA Metabolism	DNA repair	DNA repair, bacterial MutL-MutS system	DNA mismatch repair protein MutS	fig|6666666.562622.peg.2744
DNA Metabolism	DNA repair	DNA repair, bacterial MutL-MutS system	DNA mismatch repair protein MutL	fig|6666666.562622.peg.2743
DNA Metabolism	DNA repair	DNA repair, UvrABC system	Excinuclease ABC subunit C	fig|6666666.562622.peg.5606
DNA Metabolism	DNA repair	DNA repair, UvrABC system	Excinuclease ABC subunit A	fig|6666666.562622.peg.4665
DNA Metabolism	DNA repair	DNA repair, UvrABC system	Excinuclease ABC subunit B	fig|6666666.562622.peg.4664
DNA Metabolism	DNA repair	DNA repair, bacterial photolyase	Deoxyribodipyrimidine photolyase (EC 4.1.99.3)	fig|6666666.562622.peg.4272
DNA Metabolism	DNA repair	DNA repair, bacterial DinG and relatives	DinG family ATP-dependent helicase CPE1197	fig|6666666.562622.peg.4393
DNA Metabolism	DNA repair	DNA repair, bacterial DinG and relatives	DinG family ATP-dependent helicase YoaA	fig|6666666.562622.peg.2098, fig|6666666.562622.peg.2943
DNA Metabolism	DNA repair	DNA repair, bacterial DinG and relatives	DinG family ATP-dependent helicase YpvA	fig|6666666.562622.peg.3153
DNA Metabolism	DNA repair	2-phosphoglycolate salvage	Phosphoglycolate phosphatase (EC 3.1.3.18)	fig|6666666.562622.peg.866, fig|6666666.562622.peg.3907, fig|6666666.562622.peg.4180
DNA Metabolism	DNA repair	RecA and RecX	RecA protein	fig|6666666.562622.peg.1281
DNA Metabolism	DNA repair	RecA and RecX	Regulatory protein RecX	fig|6666666.562622.peg.1282
DNA Metabolism	DNA repair	DNA repair system including RecA, MutS and a hypothetical protein	DNA mismatch repair protein MutS	fig|6666666.562622.peg.2744
DNA Metabolism	DNA repair	DNA repair system including RecA, MutS and a hypothetical protein	RecA protein	fig|6666666.562622.peg.1281
DNA Metabolism	DNA repair	DNA repair system including RecA, MutS and a hypothetical protein	Regulatory protein RecX	fig|6666666.562622.peg.1282
DNA Metabolism	DNA repair	DNA repair, bacterial	Exonuclease SbcD	fig|6666666.562622.peg.3441
DNA Metabolism	DNA repair	DNA repair, bacterial	ADA regulatory protein	fig|6666666.562622.peg.1431, fig|6666666.562622.peg.2573, fig|6666666.562622.peg.4162
DNA Metabolism	DNA repair	DNA repair, bacterial	SOS-response repressor and protease LexA (EC 3.4.21.88)	fig|6666666.562622.peg.2723, fig|6666666.562622.peg.6267
DNA Metabolism	DNA repair	DNA repair, bacterial	DNA-cytosine methyltransferase (EC 2.1.1.37)	fig|6666666.562622.peg.6007
DNA Metabolism	DNA repair	DNA repair, bacterial	DNA polymerase IV (EC 2.7.7.7)	fig|6666666.562622.peg.1030, fig|6666666.562622.peg.2301, fig|6666666.562622.peg.3193
DNA Metabolism	DNA repair	DNA repair, bacterial	Exonuclease SbcC	fig|6666666.562622.peg.3440, fig|6666666.562622.peg.4481
DNA Metabolism	DNA repair	DNA repair, bacterial	Single-stranded DNA-binding protein	fig|6666666.562622.peg.4006
DNA Metabolism	DNA repair	DNA repair, bacterial	Exodeoxyribonuclease VII small subunit (EC 3.1.11.6)	fig|6666666.562622.peg.3085
DNA Metabolism	DNA repair	DNA repair, bacterial	DNA repair protein RadA	fig|6666666.562622.peg.406
DNA Metabolism	DNA repair	DNA repair, bacterial	Exodeoxyribonuclease VII large subunit (EC 3.1.11.6)	fig|6666666.562622.peg.3086
DNA Metabolism	DNA repair	DNA repair, bacterial	DNA repair protein RecN	fig|6666666.562622.peg.3078
DNA Metabolism	DNA repair	DNA repair, bacterial	A/G-specific adenine glycosylase (EC 3.2.2.-)	fig|6666666.562622.peg.42
DNA Metabolism	DNA repair	DNA repair, bacterial	Endonuclease IV (EC 3.1.21.2)	fig|6666666.562622.peg.2708, fig|6666666.562622.peg.6305
DNA Metabolism	DNA repair	DNA repair, bacterial	Methylated-DNA--protein-cysteine methyltransferase (EC 2.1.1.63)	fig|6666666.562622.peg.3830, fig|6666666.562622.peg.4162
DNA Metabolism	DNA repair	DNA repair, bacterial	RecA protein	fig|6666666.562622.peg.1281
DNA Metabolism	DNA repair	DNA repair, bacterial	Exodeoxyribonuclease III (EC 3.1.11.2)	fig|6666666.562622.peg.3690, fig|6666666.562622.peg.6098
DNA Metabolism	DNA repair	DNA repair, bacterial RecFOR pathway	ATP-dependent DNA helicase RecQ	fig|6666666.562622.peg.449
DNA Metabolism	DNA repair	DNA repair, bacterial RecFOR pathway	Single-stranded DNA-binding protein	fig|6666666.562622.peg.4006
DNA Metabolism	DNA repair	DNA repair, bacterial RecFOR pathway	Recombination protein RecR	fig|6666666.562622.peg.197
DNA Metabolism	DNA repair	DNA repair, bacterial RecFOR pathway	RecA protein	fig|6666666.562622.peg.1281
DNA Metabolism	DNA repair	DNA repair, bacterial RecFOR pathway	DNA recombination and repair protein RecO	fig|6666666.562622.peg.3420
DNA Metabolism	DNA repair	DNA repair, bacterial RecFOR pathway	DNA recombination and repair protein RecF	fig|6666666.562622.peg.3980
DNA Metabolism	DNA repair	Nonhomologous End-Joining in Bacteria	Ku domain protein	fig|6666666.562622.peg.5145
DNA Metabolism	DNA repair	Nonhomologous End-Joining in Bacteria	ATP-dependent DNA ligase (EC 6.5.1.1) clustered with Ku protein, LigD	fig|6666666.562622.peg.5141, fig|6666666.562622.peg.5142
DNA Metabolism	DNA Metabolism - no subcategory	Type I Restriction-Modification	Type I restriction-modification system, restriction subunit R (EC 3.1.21.3)	fig|6666666.562622.peg.797
DNA Metabolism	DNA Metabolism - no subcategory	Type I Restriction-Modification	Type I restriction-modification system, DNA-methyltransferase subunit M (EC 2.1.1.72)	fig|6666666.562622.peg.798
DNA Metabolism	DNA Metabolism - no subcategory	Restriction-Modification System	Type I restriction-modification system, restriction subunit R (EC 3.1.21.3)	fig|6666666.562622.peg.797
DNA Metabolism	DNA Metabolism - no subcategory	Restriction-Modification System	Type I restriction-modification system, DNA-methyltransferase subunit M (EC 2.1.1.72)	fig|6666666.562622.peg.798
DNA Metabolism	DNA Metabolism - no subcategory	DNA ligases	Ku domain protein	fig|6666666.562622.peg.5145
DNA Metabolism	DNA Metabolism - no subcategory	DNA ligases	ATP-dependent DNA ligase (EC 6.5.1.1) clustered with Ku protein, LigD	fig|6666666.562622.peg.5141, fig|6666666.562622.peg.5142
DNA Metabolism	DNA Metabolism - no subcategory	YcfH	Putative deoxyribonuclease similar to YcfH, type 3	fig|6666666.562622.peg.5363
DNA Metabolism	DNA Metabolism - no subcategory	DNA structural proteins, bacterial	Chromosome partition protein smc	fig|6666666.562622.peg.1169
DNA Metabolism	DNA Metabolism - no subcategory	DNA structural proteins, bacterial	DNA-binding protein HBsu	fig|6666666.562622.peg.288, fig|6666666.562622.peg.2990, fig|6666666.562622.peg.4892
DNA Metabolism	DNA replication	DNA topoisomerases, Type I, ATP-independent	DNA topoisomerase III (EC 5.99.1.2)	fig|6666666.562622.peg.2671, fig|6666666.562622.peg.6110
DNA Metabolism	DNA replication	DNA topoisomerases, Type I, ATP-independent	DNA topoisomerase I (EC 5.99.1.2)	fig|6666666.562622.peg.1196
DNA Metabolism	DNA replication	DNA replication strays	DNA polymerase III polC-type (EC 2.7.7.7)	fig|6666666.562622.peg.1246
DNA Metabolism	DNA replication	DNA topoisomerases, Type II, ATP-dependent	DNA gyrase subunit B (EC 5.99.1.3)	fig|6666666.562622.peg.3978
DNA Metabolism	DNA replication	DNA topoisomerases, Type II, ATP-dependent	DNA gyrase subunit A (EC 5.99.1.3)	fig|6666666.562622.peg.3976
DNA Metabolism	DNA uptake, competence	DNA processing cluster	Recombination protein RecR	fig|6666666.562622.peg.197
DNA Metabolism	DNA uptake, competence	DNA processing cluster	DNA topoisomerase III (EC 5.99.1.2)	fig|6666666.562622.peg.2671, fig|6666666.562622.peg.6110
DNA Metabolism	DNA uptake, competence	DNA processing cluster	DNA polymerase III subunits gamma and tau (EC 2.7.7.7)	fig|6666666.562622.peg.199
Fatty Acids, Lipids, and Isoprenoids	Triacylglycerols	Triacylglycerol metabolism	Monoglyceride lipase (EC 3.1.1.23)	fig|6666666.562622.peg.670, fig|6666666.562622.peg.924
Fatty Acids, Lipids, and Isoprenoids	Triacylglycerols	Triacylglycerol metabolism	Lysophospholipase (EC 3.1.1.5)	fig|6666666.562622.peg.670, fig|6666666.562622.peg.924, fig|6666666.562622.peg.3674
Fatty Acids, Lipids, and Isoprenoids	Fatty acids	Fatty Acid Biosynthesis FASII	Biotin carboxyl carrier protein of acetyl-CoA carboxylase	fig|6666666.562622.peg.3093
Fatty Acids, Lipids, and Isoprenoids	Fatty acids	Fatty Acid Biosynthesis FASII	Biotin carboxylase of acetyl-CoA carboxylase (EC 6.3.4.14)	fig|6666666.562622.peg.3092
Fatty Acids, Lipids, and Isoprenoids	Fatty acids	Fatty Acid Biosynthesis FASII	Acetyl-coenzyme A carboxyl transferase beta chain (EC 6.4.1.2)	fig|6666666.562622.peg.890
Fatty Acids, Lipids, and Isoprenoids	Fatty acids	Fatty Acid Biosynthesis FASII	4'-phosphopantetheinyl transferase (EC 2.7.8.-)	fig|6666666.562622.peg.4206
Fatty Acids, Lipids, and Isoprenoids	Fatty acids	Fatty Acid Biosynthesis FASII	3-oxoacyl-[acyl-carrier protein] reductase (EC 1.1.1.100)	fig|6666666.562622.peg.651
Fatty Acids, Lipids, and Isoprenoids	Fatty acids	Fatty Acid Biosynthesis FASII	Acyl carrier protein	fig|6666666.562622.peg.1166
Fatty Acids, Lipids, and Isoprenoids	Fatty acids	Fatty Acid Biosynthesis FASII	Acetyl-coenzyme A carboxyl transferase alpha chain (EC 6.4.1.2)	fig|6666666.562622.peg.891
Fatty Acids, Lipids, and Isoprenoids	Fatty acids	Fatty Acid Biosynthesis FASII	Malonyl CoA-acyl carrier protein transacylase (EC 2.3.1.39)	fig|6666666.562622.peg.246, fig|6666666.562622.peg.1163, fig|6666666.562622.peg.2781
Fatty Acids, Lipids, and Isoprenoids	Fatty acids	Fatty Acid Biosynthesis FASII	3-hydroxyacyl-[acyl-carrier-protein] dehydratase, FabZ form (EC 4.2.1.59)	fig|6666666.562622.peg.4595
Fatty Acids, Lipids, and Isoprenoids	Isoprenoids	Isoprenoinds for Quinones	Undecaprenyl diphosphate synthase (EC 2.5.1.31)	fig|6666666.562622.peg.1241, fig|6666666.562622.peg.3820
Fatty Acids, Lipids, and Isoprenoids	Isoprenoids	Isoprenoinds for Quinones	Heptaprenyl diphosphate synthase component II (EC 2.5.1.30)	fig|6666666.562622.peg.2982
Fatty Acids, Lipids, and Isoprenoids	Isoprenoids	Isoprenoinds for Quinones	Heptaprenyl diphosphate synthase component I (EC 2.5.1.30)	fig|6666666.562622.peg.2986
Fatty Acids, Lipids, and Isoprenoids	Isoprenoids	Isoprenoinds for Quinones	(2E,6E)-farnesyl diphosphate synthase (EC 2.5.1.10)	fig|6666666.562622.peg.1716, fig|6666666.562622.peg.3084
Fatty Acids, Lipids, and Isoprenoids	Isoprenoids	Polyprenyl Diphosphate Biosynthesis	Undecaprenyl diphosphate synthase (EC 2.5.1.31)	fig|6666666.562622.peg.1241, fig|6666666.562622.peg.3820
Fatty Acids, Lipids, and Isoprenoids	Isoprenoids	Polyprenyl Diphosphate Biosynthesis	Heptaprenyl diphosphate synthase component II (EC 2.5.1.30)	fig|6666666.562622.peg.2982
Fatty Acids, Lipids, and Isoprenoids	Isoprenoids	Polyprenyl Diphosphate Biosynthesis	Heptaprenyl diphosphate synthase component I (EC 2.5.1.30)	fig|6666666.562622.peg.2986
Fatty Acids, Lipids, and Isoprenoids	Isoprenoids	Polyprenyl Diphosphate Biosynthesis	(2E,6E)-farnesyl diphosphate synthase (EC 2.5.1.10)	fig|6666666.562622.peg.1716, fig|6666666.562622.peg.3084
Fatty Acids, Lipids, and Isoprenoids	Isoprenoids	Nonmevalonate Branch of Isoprenoid Biosynthesis	1-deoxy-D-xylulose 5-phosphate reductoisomerase (EC 1.1.1.267)	fig|6666666.562622.peg.1243
Fatty Acids, Lipids, and Isoprenoids	Isoprenoids	Nonmevalonate Branch of Isoprenoid Biosynthesis	4-diphosphocytidyl-2-C-methyl-D-erythritol kinase (EC 2.7.1.148)	fig|6666666.562622.peg.303
Fatty Acids, Lipids, and Isoprenoids	Isoprenoids	Nonmevalonate Branch of Isoprenoid Biosynthesis	2-C-methyl-D-erythritol 2,4-cyclodiphosphate synthase (EC 4.6.1.12)	fig|6666666.562622.peg.400
Fatty Acids, Lipids, and Isoprenoids	Isoprenoids	Nonmevalonate Branch of Isoprenoid Biosynthesis	2-C-methyl-D-erythritol 4-phosphate cytidylyltransferase (EC 2.7.7.60)	fig|6666666.562622.peg.401
Fatty Acids, Lipids, and Isoprenoids	Isoprenoids	Nonmevalonate Branch of Isoprenoid Biosynthesis	1-deoxy-D-xylulose 5-phosphate synthase (EC 2.2.1.7)	fig|6666666.562622.peg.3082
Fatty Acids, Lipids, and Isoprenoids	Isoprenoids	Isoprenoid Biosynthesis: Interconversions	Isopentenyl-diphosphate delta-isomerase, FMN-dependent (EC 5.3.3.2)	fig|6666666.562622.peg.4557
Fatty Acids, Lipids, and Isoprenoids	Isoprenoids	Isoprenoid Biosynthesis: Interconversions	(2E,6E)-farnesyl diphosphate synthase (EC 2.5.1.10)	fig|6666666.562622.peg.1716, fig|6666666.562622.peg.3084
Nitrogen Metabolism	Nitrogen Metabolism - no subcategory	Ammonia assimilation	Glutamine synthetase type I (EC 6.3.1.2)	fig|6666666.562622.peg.759, fig|6666666.562622.peg.2733
Nitrogen Metabolism	Nitrogen Metabolism - no subcategory	Ammonia assimilation	Glutamate synthase [NADPH] small chain (EC 1.4.1.13)	fig|6666666.562622.peg.2673
Nitrogen Metabolism	Nitrogen Metabolism - no subcategory	Ammonia assimilation	Ammonium transporter	fig|6666666.562622.peg.1023, fig|6666666.562622.peg.6360
Nitrogen Metabolism	Nitrogen Metabolism - no subcategory	Ammonia assimilation	Glutamate synthase [NADPH] large chain (EC 1.4.1.13)	fig|6666666.562622.peg.5107
Nitrogen Metabolism	Denitrification	Denitrifying reductase gene clusters	Nitrous oxide reductase maturation protein NosD	fig|6666666.562622.peg.1881
Nitrogen Metabolism	Denitrification	Denitrifying reductase gene clusters	Nitrous oxide reductase maturation transmembrane protein NosY	fig|6666666.562622.peg.1883
Nitrogen Metabolism	Denitrification	Denitrifying reductase gene clusters	Nitrous oxide reductase maturation protein, outer-membrane lipoprotein NosL	fig|6666666.562622.peg.1882
Nitrogen Metabolism	Denitrification	Denitrifying reductase gene clusters	Copper-containing nitrite reductase (EC 1.7.2.1)	fig|6666666.562622.peg.2862
Nitrogen Metabolism	Denitrification	Denitrification	Nitrous oxide reductase maturation protein NosD	fig|6666666.562622.peg.1881
Nitrogen Metabolism	Denitrification	Denitrification	Nitrous oxide reductase maturation transmembrane protein NosY	fig|6666666.562622.peg.1883
Nitrogen Metabolism	Denitrification	Denitrification	Nitrous oxide reductase maturation protein, outer-membrane lipoprotein NosL	fig|6666666.562622.peg.1882
Nitrogen Metabolism	Denitrification	Denitrification	Copper-containing nitrite reductase (EC 1.7.2.1)	fig|6666666.562622.peg.2862
Dormancy and Sporulation	Dormancy and Sporulation - no subcategory	Spore Core Dehydration	Spore maturation protein B	fig|6666666.562622.peg.3027
Dormancy and Sporulation	Dormancy and Sporulation - no subcategory	Spore Core Dehydration	Spore maturation protein A	fig|6666666.562622.peg.3028
Dormancy and Sporulation	Dormancy and Sporulation - no subcategory	Spore germination	Spore germination protein GerD	fig|6666666.562622.peg.336
Dormancy and Sporulation	Dormancy and Sporulation - no subcategory	Spore germination	Spore cortex-lytic enzyme, lytic transglycosylase SleB	fig|6666666.562622.peg.1270, fig|6666666.562622.peg.3179
Dormancy and Sporulation	Dormancy and Sporulation - no subcategory	Spore germination	Spore germination protein YpeB	fig|6666666.562622.peg.3009
Dormancy and Sporulation	Dormancy and Sporulation - no subcategory	Spore germination	Spore germination protein GerKB	fig|6666666.562622.peg.1839, fig|6666666.562622.peg.5143
Dormancy and Sporulation	Dormancy and Sporulation - no subcategory	Spore germination	Spore cortex-lytic enzyme CwlJ	fig|6666666.562622.peg.2613
Dormancy and Sporulation	Dormancy and Sporulation - no subcategory	Spore germination	Spore germination protein GerKC	fig|6666666.562622.peg.4465
Dormancy and Sporulation	Dormancy and Sporulation - no subcategory	Persister Cells	Cell division inhibitor	fig|6666666.562622.peg.6303
Dormancy and Sporulation	Dormancy and Sporulation - no subcategory	Sporulation Cluster	RNA binding protein, contains ribosomal protein S1 domain	fig|6666666.562622.peg.283
Dormancy and Sporulation	Dormancy and Sporulation - no subcategory	Sporulation Cluster	Stage II sporulation serine phosphatase for sigma-F activation (SpoIIE)	fig|6666666.562622.peg.281
Dormancy and Sporulation	Dormancy and Sporulation - no subcategory	Sporulation Cluster	Transcription-repair coupling factor	fig|6666666.562622.peg.293
Dormancy and Sporulation	Dormancy and Sporulation - no subcategory	Sporulation Cluster	possible tetrapyrrole methyltransferase domain	fig|6666666.562622.peg.289
Dormancy and Sporulation	Dormancy and Sporulation - no subcategory	Sporulation Cluster	Stage II sporulation protein D (SpoIID)	fig|6666666.562622.peg.4588
Dormancy and Sporulation	Dormancy and Sporulation - no subcategory	Sporulation Cluster	Nucleoside triphosphate pyrophosphohydrolase MazG (EC 3.6.1.8)	fig|6666666.562622.peg.289
Dormancy and Sporulation	Dormancy and Sporulation - no subcategory	Sporulation Cluster	FIG007421: forespore shell protein	fig|6666666.562622.peg.286
Dormancy and Sporulation	Dormancy and Sporulation - no subcategory	Sporulation Cluster	Ribosome-associated heat shock protein implicated in the recycling of the 50S subunit (S4 paralog)	fig|6666666.562622.peg.287
Dormancy and Sporulation	Dormancy and Sporulation - no subcategory	Sporulation Cluster	FIG006789: Stage V sporulation protein	fig|6666666.562622.peg.5671
Dormancy and Sporulation	Dormancy and Sporulation - no subcategory	Sporulation Cluster	Stage V sporulation protein T, AbrB family transcriptional regulator (SpoVT)	fig|6666666.562622.peg.291
Dormancy and Sporulation	Dormancy and Sporulation - no subcategory	Sporulation Cluster	Spore cortex biosynthesis protein	fig|6666666.562622.peg.285
Dormancy and Sporulation	Dormancy and Sporulation - no subcategory	SpoVS protein family	Stage III sporulation protein AE	fig|6666666.562622.peg.3097
Dormancy and Sporulation	Dormancy and Sporulation - no subcategory	Sporulation-associated proteins with broader functions	Stage III sporulation protein AE	fig|6666666.562622.peg.3097
Dormancy and Sporulation	Dormancy and Sporulation - no subcategory	Sporulation-associated proteins with broader functions	Peptidyl-tRNA hydrolase (EC 3.1.1.29)	fig|6666666.562622.peg.296
Dormancy and Sporulation	Dormancy and Sporulation - no subcategory	Sporulation-associated proteins with broader functions	RNA polymerase sporulation specific sigma factor SigH	fig|6666666.562622.peg.393
Dormancy and Sporulation	Dormancy and Sporulation - no subcategory	Sporulation Cluster III A	Stage III sporulation protein AD	fig|6666666.562622.peg.3098
Dormancy and Sporulation	Dormancy and Sporulation - no subcategory	Sporulation Cluster III A	Stage III sporulation protein AF	fig|6666666.562622.peg.3096
Dormancy and Sporulation	Dormancy and Sporulation - no subcategory	Sporulation Cluster III A	Stage III sporulation protein AC	fig|6666666.562622.peg.3099
Dormancy and Sporulation	Dormancy and Sporulation - no subcategory	Sporulation Cluster III A	Stage III sporulation protein AG	fig|6666666.562622.peg.3095
Dormancy and Sporulation	Dormancy and Sporulation - no subcategory	Sporulation Cluster III A	Stage III sporulation protein AB	fig|6666666.562622.peg.3100
Dormancy and Sporulation	Dormancy and Sporulation - no subcategory	Sporulation Cluster III A	Stage III sporulation protein AE	fig|6666666.562622.peg.3097
Dormancy and Sporulation	Dormancy and Sporulation - no subcategory	Sporulation Cluster III A	Stage III sporulation protein AH	fig|6666666.562622.peg.3094
Dormancy and Sporulation	Dormancy and Sporulation - no subcategory	Sporulation Cluster III A	Stage III sporulation protein AA	fig|6666666.562622.peg.3101
Dormancy and Sporulation	Dormancy and Sporulation - no subcategory	Sporulation draft	Spore germination protein GerD	fig|6666666.562622.peg.336
Dormancy and Sporulation	Dormancy and Sporulation - no subcategory	Sporulation draft	Stage V sporulation protein B	fig|6666666.562622.peg.3964
Dormancy and Sporulation	Dormancy and Sporulation - no subcategory	Sporulation draft	KinB signaling pathway activation protein	fig|6666666.562622.peg.335
Dormancy and Sporulation	Dormancy and Sporulation - no subcategory	Sporulation draft	Stage 0 sporulation two-component response regulator (Spo0A)	fig|6666666.562622.peg.3076
Dormancy and Sporulation	Dormancy and Sporulation - no subcategory	Sporulation draft	FIG006789: Stage V sporulation protein	fig|6666666.562622.peg.5671
Dormancy and Sporulation	Dormancy and Sporulation - no subcategory	Sporulation draft	Sporulation kinase B (EC 2.7.13.3)	fig|6666666.562622.peg.4990
Dormancy and Sporulation	Dormancy and Sporulation - no subcategory	Sporulation draft	Stage 0 sporulation protein YaaT	fig|6666666.562622.peg.317
Respiration	Electron accepting reactions	Ubiquinone Menaquinone-cytochrome c reductase complexes	Menaquinone-cytochrome c reductase, cytochrome B subunit	fig|6666666.562622.peg.2960
Respiration	Electron accepting reactions	Ubiquinone Menaquinone-cytochrome c reductase complexes	Menaquinone-cytochrome C oxidoreductase, cytochrome C subunit	fig|6666666.562622.peg.2959
Respiration	Electron accepting reactions	Ubiquinone Menaquinone-cytochrome c reductase complexes	Menaquinone-cytochrome C reductase iron-sulfur subunit	fig|6666666.562622.peg.2961
Respiration	Electron accepting reactions	Terminal cytochrome d ubiquinol oxidases	Cytochrome d ubiquinol oxidase subunit I (EC 1.10.3.-)	fig|6666666.562622.peg.2024, fig|6666666.562622.peg.4362, fig|6666666.562622.peg.5798
Respiration	Electron accepting reactions	Terminal cytochrome d ubiquinol oxidases	Cytochrome d ubiquinol oxidase subunit II (EC 1.10.3.-)	fig|6666666.562622.peg.2025, fig|6666666.562622.peg.4363, fig|6666666.562622.peg.5797
Respiration	Electron accepting reactions	Terminal cytochrome C oxidases	Cytochrome c oxidase, subunit IV (EC 1.9.3.1)	fig|6666666.562622.peg.5205
Respiration	Electron accepting reactions	Terminal cytochrome C oxidases	Cytochrome c oxidase polypeptide III (EC 1.9.3.1)	fig|6666666.562622.peg.5206
Respiration	Electron accepting reactions	Terminal cytochrome C oxidases	Cytochrome c oxidase polypeptide I (EC 1.9.3.1)	fig|6666666.562622.peg.5207
Respiration	Electron accepting reactions	Terminal cytochrome C oxidases	Cytochrome c oxidase polypeptide II (EC 1.9.3.1)	fig|6666666.562622.peg.5208
Respiration	Electron accepting reactions	Terminal cytochrome oxidases	Cytochrome d ubiquinol oxidase subunit I (EC 1.10.3.-)	fig|6666666.562622.peg.2024, fig|6666666.562622.peg.4362, fig|6666666.562622.peg.5798
Respiration	Electron accepting reactions	Terminal cytochrome oxidases	Cytochrome d ubiquinol oxidase subunit II (EC 1.10.3.-)	fig|6666666.562622.peg.2025, fig|6666666.562622.peg.4363, fig|6666666.562622.peg.5797
Respiration	Electron donating reactions	Respiratory dehydrogenases 1	Glycerol dehydrogenase (EC 1.1.1.6)	fig|6666666.562622.peg.4730
Respiration	Electron donating reactions	Respiratory dehydrogenases 1	NADH dehydrogenase (EC 1.6.99.3)	fig|6666666.562622.peg.3667, fig|6666666.562622.peg.4282, fig|6666666.562622.peg.5635, fig|6666666.562622.peg.5658
Respiration	Electron donating reactions	Respiratory dehydrogenases 1	Aerobic glycerol-3-phosphate dehydrogenase (EC 1.1.5.3)	fig|6666666.562622.peg.4380
Respiration	Respiration - no subcategory	Quinone oxidoreductase family	Putative oxidoreductase SMc00968	fig|6666666.562622.peg.5830
Respiration	Respiration - no subcategory	Quinone oxidoreductase family	Quinone oxidoreductase (EC 1.6.5.5)	fig|6666666.562622.peg.4889, fig|6666666.562622.peg.5725
Respiration	Respiration - no subcategory	Quinone oxidoreductase family	Putative oxidoreductase YncB	fig|6666666.562622.peg.5308
Respiration	Respiration - no subcategory	Biogenesis of cytochrome c oxidases	Heme A synthase, cytochrome oxidase biogenesis protein Cox15-CtaA	fig|6666666.562622.peg.5668
Respiration	Respiration - no subcategory	Biogenesis of cytochrome c oxidases	Cytochrome oxidase biogenesis protein Sco1/SenC/PrrC, putative copper metallochaperone	fig|6666666.562622.peg.5688
Respiration	Respiration - no subcategory	Biogenesis of c-type cytochromes	Cytochrome c-type biogenesis protein Ccs1/ResB	fig|6666666.562622.peg.3023
Respiration	Respiration - no subcategory	Biogenesis of c-type cytochromes	Cytochrome c-type biogenesis protein CcsA/ResC	fig|6666666.562622.peg.3022
Respiration	Respiration - no subcategory	Biogenesis of c-type cytochromes	Thiol:disulfide oxidoreductase related to ResA	fig|6666666.562622.peg.1885
Respiration	Respiration - no subcategory	Biogenesis of c-type cytochromes	Cytochrome c-type biogenesis protein CcmG/DsbE, thiol:disulfide oxidoreductase	fig|6666666.562622.peg.1027, fig|6666666.562622.peg.3024
Respiration	Respiration - no subcategory	Biogenesis of c-type cytochromes	Cytochrome c-type biogenesis protein CcdA (DsbD analog)	fig|6666666.562622.peg.3114
Respiration	Respiration - no subcategory	Soluble cytochromes and functionally related electron carriers	Membrane-attached cytochrome c550	fig|6666666.562622.peg.227
Respiration	Respiration - no subcategory	Soluble cytochromes and functionally related electron carriers	Ferredoxin	fig|6666666.562622.peg.1031
Stress Response	Osmotic stress	Choline and Betaine Uptake and Betaine Biosynthesis	Glycine betaine transporter OpuD	fig|6666666.562622.peg.2271
Stress Response	Osmotic stress	Choline and Betaine Uptake and Betaine Biosynthesis	Glycine betaine ABC transport system, glycine betaine-binding protein OpuAC	fig|6666666.562622.peg.1648
Stress Response	Osmotic stress	Choline and Betaine Uptake and Betaine Biosynthesis	Glycine betaine ABC transport system, ATP-binding protein OpuAA (EC 3.6.3.32)	fig|6666666.562622.peg.1647
Stress Response	Osmotic stress	Choline and Betaine Uptake and Betaine Biosynthesis	Glycine betaine ABC transport system, permease protein OpuAB	fig|6666666.562622.peg.1648
Stress Response	Oxidative stress	Protection from Reactive Oxygen Species	Superoxide dismutase [Fe] (EC 1.15.1.1)	fig|6666666.562622.peg.52
Stress Response	Oxidative stress	Oxidative stress	Organic hydroperoxide resistance transcriptional regulator	fig|6666666.562622.peg.1192
Stress Response	Oxidative stress	Oxidative stress	Alkyl hydroperoxide reductase subunit C-like protein	fig|6666666.562622.peg.700
Stress Response	Oxidative stress	Oxidative stress	bacteriophytochrome heme oxygenase BphO	fig|6666666.562622.peg.1664
Stress Response	Oxidative stress	Oxidative stress	Superoxide dismutase [Fe] (EC 1.15.1.1)	fig|6666666.562622.peg.52
Stress Response	Oxidative stress	Oxidative stress	Peroxide stress regulator PerR, FUR family	fig|6666666.562622.peg.4452, fig|6666666.562622.peg.5750
Stress Response	Oxidative stress	Oxidative stress	Ferric uptake regulation protein FUR	fig|6666666.562622.peg.2672, fig|6666666.562622.peg.3053
Stress Response	Oxidative stress	Oxidative stress	Superoxide dismutase [Mn] (EC 1.15.1.1)	fig|6666666.562622.peg.43
Stress Response	Oxidative stress	Oxidative stress	transcriptional regulator, Crp/Fnr family	fig|6666666.562622.peg.2863, fig|6666666.562622.peg.2865, fig|6666666.562622.peg.5438
Stress Response	Oxidative stress	Oxidative stress	Organic hydroperoxide resistance protein	fig|6666666.562622.peg.3275, fig|6666666.562622.peg.6287
Stress Response	Oxidative stress	Oxidative stress	Phytochrome, two-component sensor histidine kinase (EC 2.7.3.-)	fig|6666666.562622.peg.1665
Stress Response	Oxidative stress	Glutathione: Non-redox reactions	Lactoylglutathione lyase (EC 4.4.1.5)	fig|6666666.562622.peg.3629
Stress Response	Oxidative stress	CoA disulfide thiol-disulfide redox system	CoA-disulfide reductase (EC 1.8.1.14)	fig|6666666.562622.peg.2163
Stress Response	Oxidative stress	Glutathione: Redox cycle	Glutaredoxin	fig|6666666.562622.peg.5819
Stress Response	Oxidative stress	Glutathione: Redox cycle	Glutathione peroxidase (EC 1.11.1.9)	fig|6666666.562622.peg.1445, fig|6666666.562622.peg.1489, fig|6666666.562622.peg.4488, fig|6666666.562622.peg.6282
Stress Response	Oxidative stress	Glutaredoxins	Glutaredoxin	fig|6666666.562622.peg.5819
Stress Response	Detoxification	Uptake of selenate and selenite	Sulfate and thiosulfate import ATP-binding protein CysA (EC 3.6.3.25)	fig|6666666.562622.peg.6316
Stress Response	Stress Response - no subcategory	SigmaB stress responce regulation	Serine-protein kinase RsbW (EC 2.7.11.1)	fig|6666666.562622.peg.5781
Stress Response	Stress Response - no subcategory	SigmaB stress responce regulation	Serine phosphatase RsbU, regulator of sigma subunit	fig|6666666.562622.peg.5786
Stress Response	Stress Response - no subcategory	SigmaB stress responce regulation	RNA polymerase sigma factor SigB	fig|6666666.562622.peg.5780
Stress Response	Stress Response - no subcategory	Bacterial hemoglobins	diguanylate cyclase/phosphodiesterase (GGDEF & EAL domains) with PAS/PAC sensor(s)	fig|6666666.562622.peg.707, fig|6666666.562622.peg.781, fig|6666666.562622.peg.5316
Stress Response	Stress Response - no subcategory	Bacterial hemoglobins	Hemoglobin-like protein HbO	fig|6666666.562622.peg.5700
Stress Response	Stress Response - no subcategory	Hfl operon	RNA-binding protein Hfq	fig|6666666.562622.peg.2740
Stress Response	Periplasmic Stress	Periplasmic Stress Response	Outer membrane stress sensor protease DegS	fig|6666666.562622.peg.4034
Stress Response	Periplasmic Stress	Periplasmic Stress Response	HtrA protease/chaperone protein	fig|6666666.562622.peg.754
Metabolism of Aromatic Compounds	Peripheral pathways for catabolism of aromatic compounds	Salicylate ester degradation	salicylate esterase	fig|6666666.562622.peg.2389
Metabolism of Aromatic Compounds	Peripheral pathways for catabolism of aromatic compounds	Quinate degradation	3-dehydroquinate dehydratase II (EC 4.2.1.10)	fig|6666666.562622.peg.3106
Metabolism of Aromatic Compounds	Peripheral pathways for catabolism of aromatic compounds	Biphenyl Degradation	biphenyl-2,3-diol 1,2-dioxygenase III-related protein	fig|6666666.562622.peg.4786
Metabolism of Aromatic Compounds	Peripheral pathways for catabolism of aromatic compounds	Biphenyl Degradation	Acetaldehyde dehydrogenase (EC 1.2.1.10)	fig|6666666.562622.peg.3130
Metabolism of Aromatic Compounds	Peripheral pathways for catabolism of aromatic compounds	Biphenyl Degradation	4-hydroxy-2-oxovalerate aldolase (EC 4.1.3.39)	fig|6666666.562622.peg.706
Metabolism of Aromatic Compounds	Metabolism of central aromatic intermediates	Salicylate and gentisate catabolism	salicylate esterase	fig|6666666.562622.peg.2389
Metabolism of Aromatic Compounds	Metabolism of central aromatic intermediates	Salicylate and gentisate catabolism	Fumarylacetoacetate hydrolase family protein	fig|6666666.562622.peg.990, fig|6666666.562622.peg.2178
Metabolism of Aromatic Compounds	Metabolism of Aromatic Compounds - no subcategory	Aromatic Amin Catabolism	4-hydroxyphenylacetate 3-monooxygenase (EC 1.14.13.3)	fig|6666666.562622.peg.1629, fig|6666666.562622.peg.3534
Metabolism of Aromatic Compounds	Metabolism of Aromatic Compounds - no subcategory	Aromatic Amin Catabolism	Nitrilotriacetate monooxygenase component B (EC 1.14.13.-)	fig|6666666.562622.peg.1554, fig|6666666.562622.peg.4141
Metabolism of Aromatic Compounds	Metabolism of Aromatic Compounds - no subcategory	Gentisate degradation	Fumarylacetoacetate hydrolase family protein	fig|6666666.562622.peg.990, fig|6666666.562622.peg.2178
Amino Acids and Derivatives	Glutamine, glutamate, aspartate, asparagine; ammonia assimilation	Glutamine, Glutamate, Aspartate and Asparagine Biosynthesis	L-asparaginase (EC 3.5.1.1)	fig|6666666.562622.peg.982
Amino Acids and Derivatives	Glutamine, glutamate, aspartate, asparagine; ammonia assimilation	Glutamine, Glutamate, Aspartate and Asparagine Biosynthesis	Aspartate aminotransferase (EC 2.6.1.1)	fig|6666666.562622.peg.89, fig|6666666.562622.peg.722, fig|6666666.562622.peg.774, fig|6666666.562622.peg.2099, fig|6666666.562622.peg.3308, fig|6666666.562622.peg.3410, fig|6666666.562622.peg.3411, fig|6666666.562622.peg.3593, fig|6666666.562622.peg.4201, fig|6666666.562622.peg.4404, fig|6666666.562622.peg.4525, fig|6666666.562622.peg.5583, fig|6666666.562622.peg.5585, fig|6666666.562622.peg.6325
Amino Acids and Derivatives	Glutamine, glutamate, aspartate, asparagine; ammonia assimilation	Glutamine, Glutamate, Aspartate and Asparagine Biosynthesis	Glutamate racemase (EC 5.1.1.3)	fig|6666666.562622.peg.659, fig|6666666.562622.peg.968
Amino Acids and Derivatives	Glutamine, glutamate, aspartate, asparagine; ammonia assimilation	Glutamine, Glutamate, Aspartate and Asparagine Biosynthesis	Glutaminase (EC 3.5.1.2)	fig|6666666.562622.peg.3195
Amino Acids and Derivatives	Glutamine, glutamate, aspartate, asparagine; ammonia assimilation	Glutamine, Glutamate, Aspartate and Asparagine Biosynthesis	Glutamate synthase [NADPH] large chain (EC 1.4.1.13)	fig|6666666.562622.peg.5107
Amino Acids and Derivatives	Glutamine, glutamate, aspartate, asparagine; ammonia assimilation	Glutamine, Glutamate, Aspartate and Asparagine Biosynthesis	Glutamine synthetase type I (EC 6.3.1.2)	fig|6666666.562622.peg.759, fig|6666666.562622.peg.2733
Amino Acids and Derivatives	Glutamine, glutamate, aspartate, asparagine; ammonia assimilation	Glutamine, Glutamate, Aspartate and Asparagine Biosynthesis	Glutamate synthase [NADPH] small chain (EC 1.4.1.13)	fig|6666666.562622.peg.2673
Amino Acids and Derivatives	Glutamine, glutamate, aspartate, asparagine; ammonia assimilation	Glutamine, Glutamate, Aspartate and Asparagine Biosynthesis	NADP-specific glutamate dehydrogenase (EC 1.4.1.4)	fig|6666666.562622.peg.3679
Amino Acids and Derivatives	Glutamine, glutamate, aspartate, asparagine; ammonia assimilation	Glutamine, Glutamate, Aspartate and Asparagine Biosynthesis	Asparagine synthetase [glutamine-hydrolyzing] (EC 6.3.5.4) YisO	fig|6666666.562622.peg.166
Amino Acids and Derivatives	Glutamine, glutamate, aspartate, asparagine; ammonia assimilation	Glutamine, Glutamate, Aspartate and Asparagine Biosynthesis	Aspartate ammonia-lyase (EC 4.3.1.1)	fig|6666666.562622.peg.4973
Amino Acids and Derivatives	Glutamine, glutamate, aspartate, asparagine; ammonia assimilation	Glutamate dehydrogenases	NADP-specific glutamate dehydrogenase (EC 1.4.1.4)	fig|6666666.562622.peg.3679
Amino Acids and Derivatives	Glutamine, glutamate, aspartate, asparagine; ammonia assimilation	Glutamine synthetases	Glutamine synthetase type I (EC 6.3.1.2)	fig|6666666.562622.peg.759, fig|6666666.562622.peg.2733
Amino Acids and Derivatives	Histidine Metabolism	Histidine Biosynthesis	Phosphoribosylformimino-5-aminoimidazole carboxamide ribotide isomerase (EC 5.3.1.16)	fig|6666666.562622.peg.5969
Amino Acids and Derivatives	Histidine Metabolism	Histidine Biosynthesis	Phosphoribosyl-ATP pyrophosphatase (EC 3.6.1.31)	fig|6666666.562622.peg.5971
Amino Acids and Derivatives	Histidine Metabolism	Histidine Biosynthesis	Histidinol-phosphate aminotransferase (EC 2.6.1.9)	fig|6666666.562622.peg.2970
Amino Acids and Derivatives	Histidine Metabolism	Histidine Biosynthesis	Imidazoleglycerol-phosphate dehydratase (EC 4.2.1.19)	fig|6666666.562622.peg.5967
Amino Acids and Derivatives	Histidine Metabolism	Histidine Biosynthesis	ATP phosphoribosyltransferase regulatory subunit (EC 2.4.2.17)	fig|6666666.562622.peg.5964
Amino Acids and Derivatives	Histidine Metabolism	Histidine Biosynthesis	Phosphoribosyl-AMP cyclohydrolase (EC 3.5.4.19)	fig|6666666.562622.peg.5971
Amino Acids and Derivatives	Histidine Metabolism	Histidine Biosynthesis	Histidinol dehydrogenase (EC 1.1.1.23)	fig|6666666.562622.peg.5966
Amino Acids and Derivatives	Histidine Metabolism	Histidine Biosynthesis	Histidinol-phosphatase (EC 3.1.3.15)	fig|6666666.562622.peg.5593, fig|6666666.562622.peg.5972
Amino Acids and Derivatives	Arginine; urea cycle, polyamines	Arginine Deiminase Pathway	Arginine pathway regulatory protein ArgR, repressor of arg regulon	fig|6666666.562622.peg.3079
Amino Acids and Derivatives	Arginine; urea cycle, polyamines	Arginine Deiminase Pathway	Ornithine carbamoyltransferase (EC 2.1.3.3)	fig|6666666.562622.peg.4643
Amino Acids and Derivatives	Arginine; urea cycle, polyamines	Urease subunits	Urease accessory protein UreD	fig|6666666.562622.peg.6268
Amino Acids and Derivatives	Arginine; urea cycle, polyamines	Urease subunits	Urease accessory protein UreF	fig|6666666.562622.peg.6270
Amino Acids and Derivatives	Arginine; urea cycle, polyamines	Urease subunits	Urease beta subunit (EC 3.5.1.5)	fig|6666666.562622.peg.6272
Amino Acids and Derivatives	Arginine; urea cycle, polyamines	Urease subunits	Urease accessory protein UreG	fig|6666666.562622.peg.6269
Amino Acids and Derivatives	Arginine; urea cycle, polyamines	Urease subunits	Urease gamma subunit (EC 3.5.1.5)	fig|6666666.562622.peg.6273
Amino Acids and Derivatives	Arginine; urea cycle, polyamines	Urease subunits	Urease alpha subunit (EC 3.5.1.5)	fig|6666666.562622.peg.6271
Amino Acids and Derivatives	Arginine; urea cycle, polyamines	Polyamine Metabolism	Spermidine synthase (EC 2.5.1.16)	fig|6666666.562622.peg.219, fig|6666666.562622.peg.955
Amino Acids and Derivatives	Arginine; urea cycle, polyamines	Polyamine Metabolism	S-adenosylmethionine decarboxylase proenzyme (EC 4.1.1.50), prokaryotic class 1A	fig|6666666.562622.peg.6379
Amino Acids and Derivatives	Arginine; urea cycle, polyamines	Polyamine Metabolism	Spermidine Putrescine ABC transporter permease component potC (TC_3.A.1.11.1)	fig|6666666.562622.peg.2559
Amino Acids and Derivatives	Arginine; urea cycle, polyamines	Polyamine Metabolism	Spermidine Putrescine ABC transporter permease component PotB (TC 3.A.1.11.1)	fig|6666666.562622.peg.2560
Amino Acids and Derivatives	Arginine; urea cycle, polyamines	Polyamine Metabolism	Agmatinase (EC 3.5.3.11)	fig|6666666.562622.peg.218
Amino Acids and Derivatives	Arginine; urea cycle, polyamines	Polyamine Metabolism	S-adenosylmethionine decarboxylase proenzyme (EC 4.1.1.50), prokaryotic class 1B	fig|6666666.562622.peg.148
Amino Acids and Derivatives	Arginine; urea cycle, polyamines	Polyamine Metabolism	Arginine decarboxylase (EC 4.1.1.19)	fig|6666666.562622.peg.3270
Amino Acids and Derivatives	Arginine; urea cycle, polyamines	Polyamine Metabolism	5'-methylthioadenosine nucleosidase (EC 3.2.2.16)	fig|6666666.562622.peg.3256
Amino Acids and Derivatives	Arginine; urea cycle, polyamines	Arginine and Ornithine Degradation	Arginase (EC 3.5.3.1)	fig|6666666.562622.peg.442, fig|6666666.562622.peg.1892
Amino Acids and Derivatives	Arginine; urea cycle, polyamines	Arginine and Ornithine Degradation	Ornithine aminotransferase (EC 2.6.1.13)	fig|6666666.562622.peg.441
Amino Acids and Derivatives	Arginine; urea cycle, polyamines	Arginine and Ornithine Degradation	Agmatinase (EC 3.5.3.11)	fig|6666666.562622.peg.218
Amino Acids and Derivatives	Arginine; urea cycle, polyamines	Arginine and Ornithine Degradation	Arginine pathway regulatory protein ArgR, repressor of arg regulon	fig|6666666.562622.peg.3079
Amino Acids and Derivatives	Arginine; urea cycle, polyamines	Arginine and Ornithine Degradation	Arginine decarboxylase (EC 4.1.1.19)	fig|6666666.562622.peg.3270
Amino Acids and Derivatives	Arginine; urea cycle, polyamines	Arginine and Ornithine Degradation	Delta-1-pyrroline-5-carboxylate dehydrogenase (EC 1.2.1.88)	fig|6666666.562622.peg.4971
Amino Acids and Derivatives	Arginine; urea cycle, polyamines	Arginine and Ornithine Degradation	NADP-specific glutamate dehydrogenase (EC 1.4.1.4)	fig|6666666.562622.peg.3679
Amino Acids and Derivatives	Arginine; urea cycle, polyamines	Arginine and Ornithine Degradation	Ornithine carbamoyltransferase (EC 2.1.3.3)	fig|6666666.562622.peg.4643
Amino Acids and Derivatives	Arginine; urea cycle, polyamines	Urea decomposition	Urease accessory protein UreF	fig|6666666.562622.peg.6270
Amino Acids and Derivatives	Arginine; urea cycle, polyamines	Urea decomposition	Urea ABC transporter, permease protein UrtC	fig|6666666.562622.peg.6276
Amino Acids and Derivatives	Arginine; urea cycle, polyamines	Urea decomposition	Urea ABC transporter, ATPase protein UrtE	fig|6666666.562622.peg.6278
Amino Acids and Derivatives	Arginine; urea cycle, polyamines	Urea decomposition	Urea ABC transporter, ATPase protein UrtD	fig|6666666.562622.peg.6277
Amino Acids and Derivatives	Arginine; urea cycle, polyamines	Urea decomposition	Urease gamma subunit (EC 3.5.1.5)	fig|6666666.562622.peg.6273
Amino Acids and Derivatives	Arginine; urea cycle, polyamines	Urea decomposition	Urea ABC transporter, permease protein UrtB	fig|6666666.562622.peg.6275
Amino Acids and Derivatives	Arginine; urea cycle, polyamines	Urea decomposition	Urease alpha subunit (EC 3.5.1.5)	fig|6666666.562622.peg.6271
Amino Acids and Derivatives	Arginine; urea cycle, polyamines	Urea decomposition	Urease accessory protein UreD	fig|6666666.562622.peg.6268
Amino Acids and Derivatives	Arginine; urea cycle, polyamines	Urea decomposition	Urease beta subunit (EC 3.5.1.5)	fig|6666666.562622.peg.6272
Amino Acids and Derivatives	Arginine; urea cycle, polyamines	Urea decomposition	Urease accessory protein UreG	fig|6666666.562622.peg.6269
Amino Acids and Derivatives	Lysine, threonine, methionine, and cysteine	S-methylmethionine	Homocysteine S-methyltransferase (EC 2.1.1.10)	fig|6666666.562622.peg.5927
Amino Acids and Derivatives	Lysine, threonine, methionine, and cysteine	S-methylmethionine	S-methylmethionine permease	fig|6666666.562622.peg.5928
Amino Acids and Derivatives	Lysine, threonine, methionine, and cysteine	Methionine Biosynthesis	Methionine ABC transporter ATP-binding protein	fig|6666666.562622.peg.4701, fig|6666666.562622.peg.4868, fig|6666666.562622.peg.5665
Amino Acids and Derivatives	Lysine, threonine, methionine, and cysteine	Methionine Biosynthesis	S-adenosylmethionine synthetase (EC 2.5.1.6)	fig|6666666.562622.peg.4607
Amino Acids and Derivatives	Lysine, threonine, methionine, and cysteine	Methionine Biosynthesis	O-succinylhomoserine sulfhydrylase (EC 2.5.1.48)	fig|6666666.562622.peg.5825
Amino Acids and Derivatives	Lysine, threonine, methionine, and cysteine	Methionine Biosynthesis	Cystathionine gamma-lyase (EC 4.4.1.1)	fig|6666666.562622.peg.3437
Amino Acids and Derivatives	Lysine, threonine, methionine, and cysteine	Methionine Biosynthesis	Serine acetyltransferase (EC 2.3.1.30)	fig|6666666.562622.peg.398
Amino Acids and Derivatives	Lysine, threonine, methionine, and cysteine	Methionine Biosynthesis	Homoserine kinase (EC 2.7.1.39)	fig|6666666.562622.peg.115, fig|6666666.562622.peg.2729, fig|6666666.562622.peg.5328, fig|6666666.562622.peg.6207
Amino Acids and Derivatives	Lysine, threonine, methionine, and cysteine	Methionine Biosynthesis	Homoserine O-succinyltransferase (EC 2.3.1.46)	fig|6666666.562622.peg.736
Amino Acids and Derivatives	Lysine, threonine, methionine, and cysteine	Methionine Biosynthesis	5-methyltetrahydropteroyltriglutamate--homocysteine methyltransferase (EC 2.1.1.14)	fig|6666666.562622.peg.1886, fig|6666666.562622.peg.6176
Amino Acids and Derivatives	Lysine, threonine, methionine, and cysteine	Methionine Biosynthesis	5-methyltetrahydrofolate--homocysteine methyltransferase (EC 2.1.1.13)	fig|6666666.562622.peg.2713
Amino Acids and Derivatives	Lysine, threonine, methionine, and cysteine	Methionine Biosynthesis	Cysteine synthase (EC 2.5.1.47)	fig|6666666.562622.peg.269, fig|6666666.562622.peg.3152
Amino Acids and Derivatives	Lysine, threonine, methionine, and cysteine	Methionine Biosynthesis	O-acetylhomoserine sulfhydrylase (EC 2.5.1.49)	fig|6666666.562622.peg.5825
Amino Acids and Derivatives	Lysine, threonine, methionine, and cysteine	Methionine Biosynthesis	5,10-methylenetetrahydrofolate reductase (EC 1.5.1.20)	fig|6666666.562622.peg.3229
Amino Acids and Derivatives	Lysine, threonine, methionine, and cysteine	Methionine Biosynthesis	Cystathionine beta-synthase (EC 4.2.1.22)	fig|6666666.562622.peg.3436
Amino Acids and Derivatives	Lysine, threonine, methionine, and cysteine	Methionine Biosynthesis	Homocysteine S-methyltransferase (EC 2.1.1.10)	fig|6666666.562622.peg.5927
Amino Acids and Derivatives	Lysine, threonine, methionine, and cysteine	Methionine Biosynthesis	Homoserine dehydrogenase (EC 1.1.1.3)	fig|6666666.562622.peg.117
Amino Acids and Derivatives	Lysine, threonine, methionine, and cysteine	Methionine Biosynthesis	Methionine ABC transporter substrate-binding protein	fig|6666666.562622.peg.4703, fig|6666666.562622.peg.5663
Amino Acids and Derivatives	Lysine, threonine, methionine, and cysteine	Methionine Biosynthesis	Cystathionine gamma-synthase (EC 2.5.1.48)	fig|6666666.562622.peg.737
Amino Acids and Derivatives	Lysine, threonine, methionine, and cysteine	Methionine Biosynthesis	Homoserine O-acetyltransferase (EC 2.3.1.31)	fig|6666666.562622.peg.2035
Amino Acids and Derivatives	Lysine, threonine, methionine, and cysteine	Methionine Biosynthesis	S-adenosylhomocysteine nucleosidase (EC 3.2.2.9)	fig|6666666.562622.peg.3256
Amino Acids and Derivatives	Lysine, threonine, methionine, and cysteine	Methionine Biosynthesis	Cystathionine beta-lyase (EC 4.4.1.8)	fig|6666666.562622.peg.738, fig|6666666.562622.peg.4931
Amino Acids and Derivatives	Lysine, threonine, methionine, and cysteine	Methionine Biosynthesis	Methionine ABC transporter permease protein	fig|6666666.562622.peg.4702, fig|6666666.562622.peg.5664
Amino Acids and Derivatives	Lysine, threonine, methionine, and cysteine	Methionine Biosynthesis	Adenosylhomocysteinase (EC 3.3.1.1)	fig|6666666.562622.peg.3380
Amino Acids and Derivatives	Lysine, threonine, methionine, and cysteine	Threonine degradation	Threonine dehydrogenase and related Zn-dependent dehydrogenases	fig|6666666.562622.peg.4747
Amino Acids and Derivatives	Lysine, threonine, methionine, and cysteine	Threonine degradation	L-threonine 3-dehydrogenase (EC 1.1.1.103)	fig|6666666.562622.peg.2383
Amino Acids and Derivatives	Lysine, threonine, methionine, and cysteine	Lysine Biosynthesis DAP Pathway, GJO scratch	Diaminopimelate decarboxylase (EC 4.1.1.20)	fig|6666666.562622.peg.3040
Amino Acids and Derivatives	Lysine, threonine, methionine, and cysteine	Lysine Biosynthesis DAP Pathway, GJO scratch	Diaminopimelate epimerase (EC 5.1.1.7)	fig|6666666.562622.peg.3230
Amino Acids and Derivatives	Lysine, threonine, methionine, and cysteine	Lysine Biosynthesis DAP Pathway, GJO scratch	Aspartate-semialdehyde dehydrogenase (EC 1.2.1.11)	fig|6666666.562622.peg.1709
Amino Acids and Derivatives	Lysine, threonine, methionine, and cysteine	Lysine Biosynthesis DAP Pathway, GJO scratch	4-hydroxy-tetrahydrodipicolinate reductase (EC 1.17.1.8)	fig|6666666.562622.peg.2953
Amino Acids and Derivatives	Lysine, threonine, methionine, and cysteine	Lysine Biosynthesis DAP Pathway, GJO scratch	Aspartokinase (EC 2.7.2.4)	fig|6666666.562622.peg.1264, fig|6666666.562622.peg.3103
Amino Acids and Derivatives	Lysine, threonine, methionine, and cysteine	Lysine Biosynthesis DAP Pathway, GJO scratch	4-hydroxy-tetrahydrodipicolinate synthase (EC 4.3.3.7)	fig|6666666.562622.peg.1265
Amino Acids and Derivatives	Lysine, threonine, methionine, and cysteine	Lysine Biosynthesis DAP Pathway, GJO scratch	Meso-diaminopimelate D-dehydrogenase (EC 1.4.1.16)	fig|6666666.562622.peg.3686
Amino Acids and Derivatives	Lysine, threonine, methionine, and cysteine	Methionine Degradation	S-adenosylhomocysteine nucleosidase (EC 3.2.2.9)	fig|6666666.562622.peg.3256
Amino Acids and Derivatives	Lysine, threonine, methionine, and cysteine	Methionine Degradation	Methionine ABC transporter substrate-binding protein	fig|6666666.562622.peg.4703, fig|6666666.562622.peg.5663
Amino Acids and Derivatives	Lysine, threonine, methionine, and cysteine	Methionine Degradation	Methionine ABC transporter ATP-binding protein	fig|6666666.562622.peg.4701, fig|6666666.562622.peg.4868, fig|6666666.562622.peg.5665
Amino Acids and Derivatives	Lysine, threonine, methionine, and cysteine	Methionine Degradation	Methionine ABC transporter permease protein	fig|6666666.562622.peg.4702, fig|6666666.562622.peg.5664
Amino Acids and Derivatives	Lysine, threonine, methionine, and cysteine	Methionine Degradation	S-adenosylmethionine synthetase (EC 2.5.1.6)	fig|6666666.562622.peg.4607
Amino Acids and Derivatives	Lysine, threonine, methionine, and cysteine	Methionine Degradation	Cystathionine gamma-lyase (EC 4.4.1.1)	fig|6666666.562622.peg.3437
Amino Acids and Derivatives	Lysine, threonine, methionine, and cysteine	Methionine Degradation	Adenosylhomocysteinase (EC 3.3.1.1)	fig|6666666.562622.peg.3380
Amino Acids and Derivatives	Lysine, threonine, methionine, and cysteine	Methionine Degradation	Cystathionine beta-synthase (EC 4.2.1.22)	fig|6666666.562622.peg.3436
Amino Acids and Derivatives	Lysine, threonine, methionine, and cysteine	Threonine and Homoserine Biosynthesis	Homoserine dehydrogenase (EC 1.1.1.3)	fig|6666666.562622.peg.117
Amino Acids and Derivatives	Lysine, threonine, methionine, and cysteine	Threonine and Homoserine Biosynthesis	Aspartate-semialdehyde dehydrogenase (EC 1.2.1.11)	fig|6666666.562622.peg.1709
Amino Acids and Derivatives	Lysine, threonine, methionine, and cysteine	Threonine and Homoserine Biosynthesis	Aspartate aminotransferase (EC 2.6.1.1)	fig|6666666.562622.peg.89, fig|6666666.562622.peg.722, fig|6666666.562622.peg.774, fig|6666666.562622.peg.2099, fig|6666666.562622.peg.3308, fig|6666666.562622.peg.3410, fig|6666666.562622.peg.3411, fig|6666666.562622.peg.3593, fig|6666666.562622.peg.4201, fig|6666666.562622.peg.4404, fig|6666666.562622.peg.4525, fig|6666666.562622.peg.5583, fig|6666666.562622.peg.5585, fig|6666666.562622.peg.6325
Amino Acids and Derivatives	Lysine, threonine, methionine, and cysteine	Threonine and Homoserine Biosynthesis	Threonine synthase (EC 4.2.3.1)	fig|6666666.562622.peg.116
Amino Acids and Derivatives	Lysine, threonine, methionine, and cysteine	Threonine and Homoserine Biosynthesis	Homoserine kinase (EC 2.7.1.39)	fig|6666666.562622.peg.115, fig|6666666.562622.peg.2729, fig|6666666.562622.peg.5328, fig|6666666.562622.peg.6207
Amino Acids and Derivatives	Lysine, threonine, methionine, and cysteine	Threonine and Homoserine Biosynthesis	Aspartokinase (EC 2.7.2.4)	fig|6666666.562622.peg.1264, fig|6666666.562622.peg.3103
Amino Acids and Derivatives	Lysine, threonine, methionine, and cysteine	Cysteine Biosynthesis	Cystathionine gamma-lyase (EC 4.4.1.1)	fig|6666666.562622.peg.3437
Amino Acids and Derivatives	Lysine, threonine, methionine, and cysteine	Cysteine Biosynthesis	Adenylylsulfate kinase (EC 2.7.1.25)	fig|6666666.562622.peg.815, fig|6666666.562622.peg.6166
Amino Acids and Derivatives	Lysine, threonine, methionine, and cysteine	Cysteine Biosynthesis	Sulfate and thiosulfate binding protein CysP	fig|6666666.562622.peg.5291, fig|6666666.562622.peg.6317
Amino Acids and Derivatives	Lysine, threonine, methionine, and cysteine	Cysteine Biosynthesis	Serine acetyltransferase (EC 2.3.1.30)	fig|6666666.562622.peg.398
Amino Acids and Derivatives	Lysine, threonine, methionine, and cysteine	Cysteine Biosynthesis	Sulfate transport system permease protein CysW	fig|6666666.562622.peg.5289, fig|6666666.562622.peg.6315
Amino Acids and Derivatives	Lysine, threonine, methionine, and cysteine	Cysteine Biosynthesis	Sulfate transport system permease protein CysT	fig|6666666.562622.peg.5290, fig|6666666.562622.peg.6314
Amino Acids and Derivatives	Lysine, threonine, methionine, and cysteine	Cysteine Biosynthesis	Cysteine synthase (EC 2.5.1.47)	fig|6666666.562622.peg.269, fig|6666666.562622.peg.3152
Amino Acids and Derivatives	Lysine, threonine, methionine, and cysteine	Cysteine Biosynthesis	Phosphoadenylyl-sulfate reductase [thioredoxin] (EC 1.8.4.8)	fig|6666666.562622.peg.341
Amino Acids and Derivatives	Lysine, threonine, methionine, and cysteine	Cysteine Biosynthesis	Sulfate adenylyltransferase subunit 1 (EC 2.7.7.4)	fig|6666666.562622.peg.6166
Amino Acids and Derivatives	Lysine, threonine, methionine, and cysteine	Cysteine Biosynthesis	Sulfate adenylyltransferase subunit 2 (EC 2.7.7.4)	fig|6666666.562622.peg.6165
Amino Acids and Derivatives	Lysine, threonine, methionine, and cysteine	Cysteine Biosynthesis	Sulfate permease	fig|6666666.562622.peg.4474, fig|6666666.562622.peg.6203
Amino Acids and Derivatives	Lysine, threonine, methionine, and cysteine	Cysteine Biosynthesis	Sulfite reductase [NADPH] hemoprotein beta-component (EC 1.8.1.2)	fig|6666666.562622.peg.1658
Amino Acids and Derivatives	Lysine, threonine, methionine, and cysteine	Cysteine Biosynthesis	Sulfate and thiosulfate import ATP-binding protein CysA (EC 3.6.3.25)	fig|6666666.562622.peg.6316
Amino Acids and Derivatives	Lysine, threonine, methionine, and cysteine	Cysteine Biosynthesis	Sulfite reductase [NADPH] flavoprotein alpha-component (EC 1.8.1.2)	fig|6666666.562622.peg.1657
Amino Acids and Derivatives	Lysine, threonine, methionine, and cysteine	Cysteine Biosynthesis	Cystathionine beta-synthase (EC 4.2.1.22)	fig|6666666.562622.peg.3436
Amino Acids and Derivatives	Lysine, threonine, methionine, and cysteine	Lysine Biosynthesis DAP Pathway	Diaminopimelate decarboxylase (EC 4.1.1.20)	fig|6666666.562622.peg.3040
Amino Acids and Derivatives	Lysine, threonine, methionine, and cysteine	Lysine Biosynthesis DAP Pathway	Diaminopimelate epimerase (EC 5.1.1.7)	fig|6666666.562622.peg.3230
Amino Acids and Derivatives	Lysine, threonine, methionine, and cysteine	Lysine Biosynthesis DAP Pathway	Aspartate-semialdehyde dehydrogenase (EC 1.2.1.11)	fig|6666666.562622.peg.1709
Amino Acids and Derivatives	Lysine, threonine, methionine, and cysteine	Lysine Biosynthesis DAP Pathway	4-hydroxy-tetrahydrodipicolinate reductase (EC 1.17.1.8)	fig|6666666.562622.peg.2953
Amino Acids and Derivatives	Lysine, threonine, methionine, and cysteine	Lysine Biosynthesis DAP Pathway	Aspartokinase (EC 2.7.2.4)	fig|6666666.562622.peg.1264, fig|6666666.562622.peg.3103
Amino Acids and Derivatives	Lysine, threonine, methionine, and cysteine	Lysine Biosynthesis DAP Pathway	4-hydroxy-tetrahydrodipicolinate synthase (EC 4.3.3.7)	fig|6666666.562622.peg.1265
Amino Acids and Derivatives	Lysine, threonine, methionine, and cysteine	Lysine Biosynthesis DAP Pathway	Meso-diaminopimelate D-dehydrogenase (EC 1.4.1.16)	fig|6666666.562622.peg.3686
Amino Acids and Derivatives	Amino Acids and Derivatives - no subcategory	Creatine and Creatinine Degradation	N-methylhydantoinase B (EC 3.5.2.14)	fig|6666666.562622.peg.2563
Amino Acids and Derivatives	Amino Acids and Derivatives - no subcategory	Creatine and Creatinine Degradation	Cytosine permease	fig|6666666.562622.peg.2061
Amino Acids and Derivatives	Amino Acids and Derivatives - no subcategory	Creatine and Creatinine Degradation	Cytosine deaminase (EC 3.5.4.1)	fig|6666666.562622.peg.2062, fig|6666666.562622.peg.2247, fig|6666666.562622.peg.2248, fig|6666666.562622.peg.3829
Amino Acids and Derivatives	Amino Acids and Derivatives - no subcategory	Creatine and Creatinine Degradation	N-methylhydantoinase A (EC 3.5.2.14)	fig|6666666.562622.peg.2564
Amino Acids and Derivatives	Branched-chain amino acids	Isoleucine degradation	Branched-chain amino acid aminotransferase (EC 2.6.1.42)	fig|6666666.562622.peg.113
Amino Acids and Derivatives	Branched-chain amino acids	Isoleucine degradation	Dihydrolipoamide acyltransferase component of branched-chain alpha-keto acid dehydrogenase complex (EC 2.3.1.168)	fig|6666666.562622.peg.3061
Amino Acids and Derivatives	Branched-chain amino acids	Isoleucine degradation	Branched-chain alpha-keto acid dehydrogenase, E1 component, beta subunit (EC 1.2.4.4)	fig|6666666.562622.peg.3062
Amino Acids and Derivatives	Branched-chain amino acids	Isoleucine degradation	Branched-chain alpha-keto acid dehydrogenase, E1 component, alpha subunit (EC 1.2.4.4)	fig|6666666.562622.peg.3063
Amino Acids and Derivatives	Branched-chain amino acids	Isoleucine degradation	3-hydroxyacyl-CoA dehydrogenase (EC 1.1.1.35)	fig|6666666.562622.peg.2937, fig|6666666.562622.peg.3513
Amino Acids and Derivatives	Branched-chain amino acids	Isoleucine degradation	Dihydrolipoamide dehydrogenase of branched-chain alpha-keto acid dehydrogenase (EC 1.8.1.4)	fig|6666666.562622.peg.3064
Amino Acids and Derivatives	Branched-chain amino acids	Branched-Chain Amino Acid Biosynthesis	3-isopropylmalate dehydratase small subunit (EC 4.2.1.33)	fig|6666666.562622.peg.2917
Amino Acids and Derivatives	Branched-chain amino acids	Branched-Chain Amino Acid Biosynthesis	2-isopropylmalate synthase (EC 2.3.3.13)	fig|6666666.562622.peg.696, fig|6666666.562622.peg.5154
Amino Acids and Derivatives	Branched-chain amino acids	Branched-Chain Amino Acid Biosynthesis	Branched-chain amino acid aminotransferase (EC 2.6.1.42)	fig|6666666.562622.peg.113
Amino Acids and Derivatives	Branched-chain amino acids	Branched-Chain Amino Acid Biosynthesis	3-isopropylmalate dehydrogenase (EC 1.1.1.85)	fig|6666666.562622.peg.699
Amino Acids and Derivatives	Branched-chain amino acids	Branched-Chain Amino Acid Biosynthesis	(R)-citramalate synthase (EC 2.3.1.182)	fig|6666666.562622.peg.1028
Amino Acids and Derivatives	Branched-chain amino acids	Branched-Chain Amino Acid Biosynthesis	3-isopropylmalate dehydratase large subunit (EC 4.2.1.33)	fig|6666666.562622.peg.2918
Amino Acids and Derivatives	Branched-chain amino acids	Branched-Chain Amino Acid Biosynthesis	Threonine dehydratase biosynthetic (EC 4.3.1.19)	fig|6666666.562622.peg.6136
Amino Acids and Derivatives	Branched-chain amino acids	Branched-Chain Amino Acid Biosynthesis	Acetolactate synthase large subunit (EC 2.2.1.6)	fig|6666666.562622.peg.693, fig|6666666.562622.peg.862
Amino Acids and Derivatives	Branched-chain amino acids	Branched-Chain Amino Acid Biosynthesis	Dihydroxy-acid dehydratase (EC 4.2.1.9)	fig|6666666.562622.peg.2335, fig|6666666.562622.peg.3913
Amino Acids and Derivatives	Branched-chain amino acids	Branched-Chain Amino Acid Biosynthesis	Acetolactate synthase small subunit (EC 2.2.1.6)	fig|6666666.562622.peg.694
Amino Acids and Derivatives	Branched-chain amino acids	Valine degradation	Branched-chain amino acid aminotransferase (EC 2.6.1.42)	fig|6666666.562622.peg.113
Amino Acids and Derivatives	Branched-chain amino acids	Valine degradation	3-hydroxyisobutyrate dehydrogenase (EC 1.1.1.31)	fig|6666666.562622.peg.2171
Amino Acids and Derivatives	Branched-chain amino acids	Valine degradation	Dihydrolipoamide acyltransferase component of branched-chain alpha-keto acid dehydrogenase complex (EC 2.3.1.168)	fig|6666666.562622.peg.3061
Amino Acids and Derivatives	Branched-chain amino acids	Valine degradation	Branched-chain alpha-keto acid dehydrogenase, E1 component, beta subunit (EC 1.2.4.4)	fig|6666666.562622.peg.3062
Amino Acids and Derivatives	Branched-chain amino acids	Valine degradation	Branched-chain alpha-keto acid dehydrogenase, E1 component, alpha subunit (EC 1.2.4.4)	fig|6666666.562622.peg.3063
Amino Acids and Derivatives	Branched-chain amino acids	Valine degradation	3-hydroxyacyl-CoA dehydrogenase (EC 1.1.1.35)	fig|6666666.562622.peg.2937, fig|6666666.562622.peg.3513
Amino Acids and Derivatives	Branched-chain amino acids	Valine degradation	Dihydrolipoamide dehydrogenase of branched-chain alpha-keto acid dehydrogenase (EC 1.8.1.4)	fig|6666666.562622.peg.3064
Amino Acids and Derivatives	Branched-chain amino acids	Leucine Biosynthesis	3-isopropylmalate dehydratase small subunit (EC 4.2.1.33)	fig|6666666.562622.peg.2917
Amino Acids and Derivatives	Branched-chain amino acids	Leucine Biosynthesis	3-isopropylmalate dehydratase large subunit (EC 4.2.1.33)	fig|6666666.562622.peg.2918
Amino Acids and Derivatives	Branched-chain amino acids	Leucine Biosynthesis	2-isopropylmalate synthase (EC 2.3.3.13)	fig|6666666.562622.peg.696, fig|6666666.562622.peg.5154
Amino Acids and Derivatives	Branched-chain amino acids	Leucine Biosynthesis	Branched-chain amino acid aminotransferase (EC 2.6.1.42)	fig|6666666.562622.peg.113
Amino Acids and Derivatives	Branched-chain amino acids	Leucine Biosynthesis	3-isopropylmalate dehydrogenase (EC 1.1.1.85)	fig|6666666.562622.peg.699
Amino Acids and Derivatives	Aromatic amino acids and derivatives	Common Pathway For Synthesis of Aromatic Compounds (DAHP synthase to chorismate)	Shikimate kinase I (EC 2.7.1.71)	fig|6666666.562622.peg.3266
Amino Acids and Derivatives	Aromatic amino acids and derivatives	Common Pathway For Synthesis of Aromatic Compounds (DAHP synthase to chorismate)	Shikimate 5-dehydrogenase I alpha (EC 1.1.1.25)	fig|6666666.562622.peg.3483
Amino Acids and Derivatives	Aromatic amino acids and derivatives	Common Pathway For Synthesis of Aromatic Compounds (DAHP synthase to chorismate)	3-dehydroquinate dehydratase II (EC 4.2.1.10)	fig|6666666.562622.peg.3106
Amino Acids and Derivatives	Aromatic amino acids and derivatives	Common Pathway For Synthesis of Aromatic Compounds (DAHP synthase to chorismate)	2-keto-3-deoxy-D-arabino-heptulosonate-7-phosphate synthase I beta (EC 2.5.1.54)	fig|6666666.562622.peg.758
Amino Acids and Derivatives	Aromatic amino acids and derivatives	Common Pathway For Synthesis of Aromatic Compounds (DAHP synthase to chorismate)	3-dehydroquinate synthase (EC 4.2.3.4)	fig|6666666.562622.peg.2978
Amino Acids and Derivatives	Aromatic amino acids and derivatives	Common Pathway For Synthesis of Aromatic Compounds (DAHP synthase to chorismate)	Chorismate synthase (EC 4.2.3.5)	fig|6666666.562622.peg.2979
Amino Acids and Derivatives	Aromatic amino acids and derivatives	Chorismate: Intermediate for synthesis of Tryptophan, PAPA antibiotics, PABA, 3-hydroxyanthranilate and more.	Phosphoribosylformimino-5-aminoimidazole carboxamide ribotide isomerase (EC 5.3.1.16)	fig|6666666.562622.peg.5969
Amino Acids and Derivatives	Aromatic amino acids and derivatives	Chorismate: Intermediate for synthesis of Tryptophan, PAPA antibiotics, PABA, 3-hydroxyanthranilate and more.	Aminodeoxychorismate lyase (EC 4.1.3.38)	fig|6666666.562622.peg.266
Amino Acids and Derivatives	Aromatic amino acids and derivatives	Chorismate: Intermediate for synthesis of Tryptophan, PAPA antibiotics, PABA, 3-hydroxyanthranilate and more.	Tryptophan synthase alpha chain (EC 4.2.1.20)	fig|6666666.562622.peg.2971
Amino Acids and Derivatives	Aromatic amino acids and derivatives	Chorismate: Intermediate for synthesis of Tryptophan, PAPA antibiotics, PABA, 3-hydroxyanthranilate and more.	Anthranilate phosphoribosyltransferase (EC 2.4.2.18)	fig|6666666.562622.peg.2975
Amino Acids and Derivatives	Aromatic amino acids and derivatives	Chorismate: Intermediate for synthesis of Tryptophan, PAPA antibiotics, PABA, 3-hydroxyanthranilate and more.	Tryptophan synthase beta chain (EC 4.2.1.20)	fig|6666666.562622.peg.2972
Amino Acids and Derivatives	Aromatic amino acids and derivatives	Chorismate: Intermediate for synthesis of Tryptophan, PAPA antibiotics, PABA, 3-hydroxyanthranilate and more.	Indole-3-glycerol phosphate synthase (EC 4.1.1.48)	fig|6666666.562622.peg.2974
Amino Acids and Derivatives	Aromatic amino acids and derivatives	Chorismate: Intermediate for synthesis of Tryptophan, PAPA antibiotics, PABA, 3-hydroxyanthranilate and more.	Anthranilate synthase, aminase component (EC 4.1.3.27)	fig|6666666.562622.peg.2976
Amino Acids and Derivatives	Aromatic amino acids and derivatives	Chorismate: Intermediate for synthesis of Tryptophan, PAPA antibiotics, PABA, 3-hydroxyanthranilate and more.	Phosphoribosylanthranilate isomerase (EC 5.3.1.24)	fig|6666666.562622.peg.2973
Amino Acids and Derivatives	Aromatic amino acids and derivatives	Chorismate: Intermediate for synthesis of Tryptophan, PAPA antibiotics, PABA, 3-hydroxyanthranilate and more.	Para-aminobenzoate synthase, aminase component (EC 2.6.1.85)	fig|6666666.562622.peg.268
Amino Acids and Derivatives	Aromatic amino acids and derivatives	Chorismate: Intermediate for synthesis of Tryptophan, PAPA antibiotics, PABA, 3-hydroxyanthranilate and more.	Isochorismatase (EC 3.3.2.1)	fig|6666666.562622.peg.545, fig|6666666.562622.peg.3804
Amino Acids and Derivatives	Aromatic amino acids and derivatives	Chorismate: Intermediate for synthesis of Tryptophan, PAPA antibiotics, PABA, 3-hydroxyanthranilate and more.	Para-aminobenzoate synthase, amidotransferase component (EC 2.6.1.85)	fig|6666666.562622.peg.267
Amino Acids and Derivatives	Aromatic amino acids and derivatives	Phenylalanine and Tyrosine Branches from Chorismate	Prephenate dehydratase (EC 4.2.1.51)	fig|6666666.562622.peg.114
Amino Acids and Derivatives	Aromatic amino acids and derivatives	Phenylalanine and Tyrosine Branches from Chorismate	Biosynthetic Aromatic amino acid aminotransferase beta (EC 2.6.1.57)	fig|6666666.562622.peg.2970
Amino Acids and Derivatives	Aromatic amino acids and derivatives	Phenylalanine and Tyrosine Branches from Chorismate	Chorismate mutase II (EC 5.4.99.5)	fig|6666666.562622.peg.2977
Amino Acids and Derivatives	Aromatic amino acids and derivatives	Phenylalanine and Tyrosine Branches from Chorismate	Prephenate dehydrogenase (EC 1.3.1.12)	fig|6666666.562622.peg.2969
Amino Acids and Derivatives	Aromatic amino acids and derivatives	Tryptophan synthesis	Aminodeoxychorismate lyase (EC 4.1.3.38)	fig|6666666.562622.peg.266
Amino Acids and Derivatives	Aromatic amino acids and derivatives	Tryptophan synthesis	Tryptophan synthase alpha chain (EC 4.2.1.20)	fig|6666666.562622.peg.2971
Amino Acids and Derivatives	Aromatic amino acids and derivatives	Tryptophan synthesis	Para-aminobenzoate synthase, aminase component (EC 2.6.1.85)	fig|6666666.562622.peg.268
Amino Acids and Derivatives	Aromatic amino acids and derivatives	Tryptophan synthesis	Anthranilate phosphoribosyltransferase (EC 2.4.2.18)	fig|6666666.562622.peg.2975
Amino Acids and Derivatives	Aromatic amino acids and derivatives	Tryptophan synthesis	Tryptophan synthase beta chain (EC 4.2.1.20)	fig|6666666.562622.peg.2972
Amino Acids and Derivatives	Aromatic amino acids and derivatives	Tryptophan synthesis	Indole-3-glycerol phosphate synthase (EC 4.1.1.48)	fig|6666666.562622.peg.2974
Amino Acids and Derivatives	Aromatic amino acids and derivatives	Tryptophan synthesis	Para-aminobenzoate synthase, amidotransferase component (EC 2.6.1.85)	fig|6666666.562622.peg.267
Amino Acids and Derivatives	Aromatic amino acids and derivatives	Tryptophan synthesis	Anthranilate synthase, aminase component (EC 4.1.3.27)	fig|6666666.562622.peg.2976
Amino Acids and Derivatives	Aromatic amino acids and derivatives	Tryptophan synthesis	Phosphoribosylanthranilate isomerase (EC 5.3.1.24)	fig|6666666.562622.peg.2973
Amino Acids and Derivatives	Proline and 4-hydroxyproline	Proline Synthesis	Pyrroline-5-carboxylate reductase (EC 1.5.1.2)	fig|6666666.562622.peg.2927
Amino Acids and Derivatives	Proline and 4-hydroxyproline	Proline Synthesis	Gamma-glutamyl phosphate reductase (EC 1.2.1.41)	fig|6666666.562622.peg.2926
Amino Acids and Derivatives	Proline and 4-hydroxyproline	Proline Synthesis	NADP-specific glutamate dehydrogenase (EC 1.4.1.4)	fig|6666666.562622.peg.3679
Amino Acids and Derivatives	Proline and 4-hydroxyproline	Proline Synthesis	RNA-binding C-terminal domain PUA	fig|6666666.562622.peg.2925
Amino Acids and Derivatives	Proline and 4-hydroxyproline	Proline Synthesis	Glutamate 5-kinase (EC 2.7.2.11)	fig|6666666.562622.peg.2925
Amino Acids and Derivatives	Proline and 4-hydroxyproline	Proline, 4-hydroxyproline uptake and utilization	L-Proline/Glycine betaine transporter ProP	fig|6666666.562622.peg.2668
Amino Acids and Derivatives	Proline and 4-hydroxyproline	Proline, 4-hydroxyproline uptake and utilization	Delta-1-pyrroline-5-carboxylate dehydrogenase (EC 1.2.1.88)	fig|6666666.562622.peg.4971
Amino Acids and Derivatives	Proline and 4-hydroxyproline	Proline, 4-hydroxyproline uptake and utilization	Predicted regulator PutR for proline utilization, GntR family	fig|6666666.562622.peg.2309
Amino Acids and Derivatives	Alanine, serine, and glycine	Glycine Biosynthesis	2-amino-3-ketobutyrate coenzyme A ligase (EC 2.3.1.29)	fig|6666666.562622.peg.2382
Amino Acids and Derivatives	Alanine, serine, and glycine	Glycine Biosynthesis	Serine hydroxymethyltransferase (EC 2.1.2.1)	fig|6666666.562622.peg.4573
Amino Acids and Derivatives	Alanine, serine, and glycine	Glycine Biosynthesis	L-threonine 3-dehydrogenase (EC 1.1.1.103)	fig|6666666.562622.peg.2383
Amino Acids and Derivatives	Alanine, serine, and glycine	Alanine biosynthesis	Iron binding protein IscA for iron-sulfur cluster assembly	fig|6666666.562622.peg.2135
Amino Acids and Derivatives	Alanine, serine, and glycine	Alanine biosynthesis	Branched-chain amino acid aminotransferase (EC 2.6.1.42)	fig|6666666.562622.peg.113
Amino Acids and Derivatives	Alanine, serine, and glycine	Alanine biosynthesis	Cysteine desulfurase (EC 2.8.1.7)	fig|6666666.562622.peg.3403, fig|6666666.562622.peg.3931, fig|6666666.562622.peg.3998
Amino Acids and Derivatives	Alanine, serine, and glycine	Alanine biosynthesis	Alanine racemase (EC 5.1.1.1)	fig|6666666.562622.peg.6254
Amino Acids and Derivatives	Alanine, serine, and glycine	Alanine biosynthesis	Iron-sulfur cluster regulator IscR	fig|6666666.562622.peg.3933
Amino Acids and Derivatives	Alanine, serine, and glycine	Serine Biosynthesis	D-3-phosphoglycerate dehydrogenase (EC 1.1.1.95)	fig|6666666.562622.peg.1618, fig|6666666.562622.peg.2257, fig|6666666.562622.peg.3018, fig|6666666.562622.peg.5101
Amino Acids and Derivatives	Alanine, serine, and glycine	Serine Biosynthesis	Phosphoserine phosphatase (EC 3.1.3.3)	fig|6666666.562622.peg.3346, fig|6666666.562622.peg.3346
Amino Acids and Derivatives	Alanine, serine, and glycine	Serine Biosynthesis	Serine hydroxymethyltransferase (EC 2.1.2.1)	fig|6666666.562622.peg.4573
Amino Acids and Derivatives	Alanine, serine, and glycine	Serine Biosynthesis	Phosphoserine aminotransferase (EC 2.6.1.52)	fig|6666666.562622.peg.760
Amino Acids and Derivatives	Alanine, serine, and glycine	Glycine cleavage system	Glycine cleavage system H protein	fig|6666666.562622.peg.3887
Amino Acids and Derivatives	Alanine, serine, and glycine	Glycine cleavage system	Glycine dehydrogenase [decarboxylating] (glycine cleavage system P2 protein) (EC 1.4.4.2)	fig|6666666.562622.peg.3891
Amino Acids and Derivatives	Alanine, serine, and glycine	Glycine cleavage system	Glycine dehydrogenase [decarboxylating] (glycine cleavage system P1 protein) (EC 1.4.4.2)	fig|6666666.562622.peg.3890
Amino Acids and Derivatives	Alanine, serine, and glycine	Glycine cleavage system	Aminomethyltransferase (glycine cleavage system T protein) (EC 2.1.2.10)	fig|6666666.562622.peg.3889
Amino Acids and Derivatives	Alanine, serine, and glycine	Glycine and Serine Utilization	D-3-phosphoglycerate dehydrogenase (EC 1.1.1.95)	fig|6666666.562622.peg.1618, fig|6666666.562622.peg.2257, fig|6666666.562622.peg.3018, fig|6666666.562622.peg.5101
Amino Acids and Derivatives	Alanine, serine, and glycine	Glycine and Serine Utilization	L-serine dehydratase, alpha subunit (EC 4.3.1.17)	fig|6666666.562622.peg.2189, fig|6666666.562622.peg.5324
Amino Acids and Derivatives	Alanine, serine, and glycine	Glycine and Serine Utilization	Phosphoserine phosphatase (EC 3.1.3.3)	fig|6666666.562622.peg.3346
Amino Acids and Derivatives	Alanine, serine, and glycine	Glycine and Serine Utilization	L-serine dehydratase, beta subunit (EC 4.3.1.17)	fig|6666666.562622.peg.2190, fig|6666666.562622.peg.5325
Amino Acids and Derivatives	Alanine, serine, and glycine	Glycine and Serine Utilization	Glycine dehydrogenase [decarboxylating] (glycine cleavage system P2 protein) (EC 1.4.4.2)	fig|6666666.562622.peg.3891
Amino Acids and Derivatives	Alanine, serine, and glycine	Glycine and Serine Utilization	Glycine dehydrogenase [decarboxylating] (glycine cleavage system P1 protein) (EC 1.4.4.2)	fig|6666666.562622.peg.3890
Amino Acids and Derivatives	Alanine, serine, and glycine	Glycine and Serine Utilization	Cystathionine gamma-lyase (EC 4.4.1.1)	fig|6666666.562622.peg.3437
Amino Acids and Derivatives	Alanine, serine, and glycine	Glycine and Serine Utilization	Serine hydroxymethyltransferase (EC 2.1.2.1)	fig|6666666.562622.peg.4573
Amino Acids and Derivatives	Alanine, serine, and glycine	Glycine and Serine Utilization	Seryl-tRNA synthetase (EC 6.1.1.11)	fig|6666666.562622.peg.251, fig|6666666.562622.peg.5353
Amino Acids and Derivatives	Alanine, serine, and glycine	Glycine and Serine Utilization	Phosphoserine aminotransferase (EC 2.6.1.52)	fig|6666666.562622.peg.760
Amino Acids and Derivatives	Alanine, serine, and glycine	Glycine and Serine Utilization	Glycine cleavage system H protein	fig|6666666.562622.peg.3887
Amino Acids and Derivatives	Alanine, serine, and glycine	Glycine and Serine Utilization	2-amino-3-ketobutyrate coenzyme A ligase (EC 2.3.1.29)	fig|6666666.562622.peg.2382
Amino Acids and Derivatives	Alanine, serine, and glycine	Glycine and Serine Utilization	Aminomethyltransferase (glycine cleavage system T protein) (EC 2.1.2.10)	fig|6666666.562622.peg.3889
Amino Acids and Derivatives	Alanine, serine, and glycine	Glycine and Serine Utilization	Cystathionine beta-synthase (EC 4.2.1.22)	fig|6666666.562622.peg.3436
Amino Acids and Derivatives	Alanine, serine, and glycine	Glycine and Serine Utilization	Glycerate kinase (EC 2.7.1.31)	fig|6666666.562622.peg.4170, fig|6666666.562622.peg.5793
Sulfur Metabolism	Inorganic sulfur assimilation	Inorganic Sulfur Assimilation	Adenylylsulfate kinase (EC 2.7.1.25)	fig|6666666.562622.peg.815, fig|6666666.562622.peg.6166
Sulfur Metabolism	Inorganic sulfur assimilation	Inorganic Sulfur Assimilation	Sulfate and thiosulfate binding protein CysP	fig|6666666.562622.peg.5291, fig|6666666.562622.peg.6317
Sulfur Metabolism	Inorganic sulfur assimilation	Inorganic Sulfur Assimilation	Sulfate transport system permease protein CysW	fig|6666666.562622.peg.5289, fig|6666666.562622.peg.6315
Sulfur Metabolism	Inorganic sulfur assimilation	Inorganic Sulfur Assimilation	Phosphoadenylyl-sulfate reductase [thioredoxin] (EC 1.8.4.8)	fig|6666666.562622.peg.341
Sulfur Metabolism	Inorganic sulfur assimilation	Inorganic Sulfur Assimilation	Sulfate adenylyltransferase subunit 1 (EC 2.7.7.4)	fig|6666666.562622.peg.6166
Sulfur Metabolism	Inorganic sulfur assimilation	Inorganic Sulfur Assimilation	Sulfate adenylyltransferase subunit 2 (EC 2.7.7.4)	fig|6666666.562622.peg.6165
Sulfur Metabolism	Inorganic sulfur assimilation	Inorganic Sulfur Assimilation	Sulfate transport system permease protein CysT	fig|6666666.562622.peg.5290, fig|6666666.562622.peg.6314
Sulfur Metabolism	Inorganic sulfur assimilation	Inorganic Sulfur Assimilation	Sulfite reductase [NADPH] hemoprotein beta-component (EC 1.8.1.2)	fig|6666666.562622.peg.1658
Sulfur Metabolism	Inorganic sulfur assimilation	Inorganic Sulfur Assimilation	Sulfate and thiosulfate import ATP-binding protein CysA (EC 3.6.3.25)	fig|6666666.562622.peg.6316
Sulfur Metabolism	Inorganic sulfur assimilation	Inorganic Sulfur Assimilation	Sulfite reductase [NADPH] flavoprotein alpha-component (EC 1.8.1.2)	fig|6666666.562622.peg.1657
Sulfur Metabolism	Inorganic sulfur assimilation	Inorganic Sulfur Assimilation	Ferredoxin	fig|6666666.562622.peg.1031
Sulfur Metabolism	Sulfur Metabolism - no subcategory	Thioredoxin-disulfide reductase	Thiol peroxidase, Tpx-type (EC 1.11.1.15)	fig|6666666.562622.peg.1018
Sulfur Metabolism	Sulfur Metabolism - no subcategory	Thioredoxin-disulfide reductase	Thiol peroxidase, Bcp-type (EC 1.11.1.15)	fig|6666666.562622.peg.95
Sulfur Metabolism	Sulfur Metabolism - no subcategory	Thioredoxin-disulfide reductase	Alkyl hydroperoxide reductase subunit C-like protein	fig|6666666.562622.peg.700
Sulfur Metabolism	Sulfur Metabolism - no subcategory	Thioredoxin-disulfide reductase	Thioredoxin reductase (EC 1.8.1.9)	fig|6666666.562622.peg.1314, fig|6666666.562622.peg.1450, fig|6666666.562622.peg.1723, fig|6666666.562622.peg.2904, fig|6666666.562622.peg.3071, fig|6666666.562622.peg.3601, fig|6666666.562622.peg.5637, fig|6666666.562622.peg.5820, fig|6666666.562622.peg.5984
Sulfur Metabolism	Sulfur Metabolism - no subcategory	Galactosylceramide and Sulfatide metabolism	Beta-galactosidase (EC 3.2.1.23)	fig|6666666.562622.peg.4822
Sulfur Metabolism	Organic sulfur assimilation	Utilization of glutathione as a sulphur source	Gamma-glutamyltranspeptidase (EC 2.3.2.2)	fig|6666666.562622.peg.2589, fig|6666666.562622.peg.5270
Sulfur Metabolism	Organic sulfur assimilation	Utilization of glutathione as a sulphur source	Putative glutathione transporter, permease component	fig|6666666.562622.peg.3655, fig|6666666.562622.peg.3656
Phosphorus Metabolism	Phosphorus Metabolism - no subcategory	High affinity phosphate transporter and control of PHO regulon	Phosphate regulon transcriptional regulatory protein PhoB (SphR)	fig|6666666.562622.peg.2665, fig|6666666.562622.peg.4707, fig|6666666.562622.peg.4865, fig|6666666.562622.peg.5322, fig|6666666.562622.peg.5720, fig|6666666.562622.peg.5867, fig|6666666.562622.peg.5920
Phosphorus Metabolism	Phosphorus Metabolism - no subcategory	High affinity phosphate transporter and control of PHO regulon	Polyphosphate kinase (EC 2.7.4.1)	fig|6666666.562622.peg.5642
Phosphorus Metabolism	Phosphorus Metabolism - no subcategory	High affinity phosphate transporter and control of PHO regulon	Phosphate transport system regulatory protein PhoU	fig|6666666.562622.peg.907
Phosphorus Metabolism	Phosphorus Metabolism - no subcategory	High affinity phosphate transporter and control of PHO regulon	Phosphate regulon sensor protein PhoR (SphS) (EC 2.7.13.3)	fig|6666666.562622.peg.903, fig|6666666.562622.peg.4247, fig|6666666.562622.peg.4866
Phosphorus Metabolism	Phosphorus Metabolism - no subcategory	High affinity phosphate transporter and control of PHO regulon	Alkaline phosphatase synthesis transcriptional regulatory protein PhoP	fig|6666666.562622.peg.904
Phosphorus Metabolism	Phosphorus Metabolism - no subcategory	Phosphate metabolism	Phosphate regulon transcriptional regulatory protein PhoB (SphR)	fig|6666666.562622.peg.2665, fig|6666666.562622.peg.4707, fig|6666666.562622.peg.4865, fig|6666666.562622.peg.5322, fig|6666666.562622.peg.5720, fig|6666666.562622.peg.5867, fig|6666666.562622.peg.5920
Phosphorus Metabolism	Phosphorus Metabolism - no subcategory	Phosphate metabolism	Manganese-dependent inorganic pyrophosphatase (EC 3.6.1.1)	fig|6666666.562622.peg.1511
Phosphorus Metabolism	Phosphorus Metabolism - no subcategory	Phosphate metabolism	Exopolyphosphatase (EC 3.6.1.11)	fig|6666666.562622.peg.5641
Phosphorus Metabolism	Phosphorus Metabolism - no subcategory	Phosphate metabolism	Phosphate transport system regulatory protein PhoU	fig|6666666.562622.peg.907
Phosphorus Metabolism	Phosphorus Metabolism - no subcategory	Phosphate metabolism	Alkaline phosphatase synthesis transcriptional regulatory protein PhoP	fig|6666666.562622.peg.904
Phosphorus Metabolism	Phosphorus Metabolism - no subcategory	Phosphate metabolism	Probable low-affinity inorganic phosphate transporter	fig|6666666.562622.peg.6151
Phosphorus Metabolism	Phosphorus Metabolism - no subcategory	Phosphate metabolism	Predicted ATPase related to phosphate starvation-inducible protein PhoH	fig|6666666.562622.peg.3393
Phosphorus Metabolism	Phosphorus Metabolism - no subcategory	Phosphate metabolism	Alkaline phosphatase (EC 3.1.3.1)	fig|6666666.562622.peg.726, fig|6666666.562622.peg.2160, fig|6666666.562622.peg.3625, fig|6666666.562622.peg.3628
Phosphorus Metabolism	Phosphorus Metabolism - no subcategory	Phosphate metabolism	Alkaline phosphatase like protein	fig|6666666.562622.peg.101, fig|6666666.562622.peg.4276, fig|6666666.562622.peg.6178
Phosphorus Metabolism	Phosphorus Metabolism - no subcategory	Phosphate metabolism	Polyphosphate kinase (EC 2.7.4.1)	fig|6666666.562622.peg.5642
Phosphorus Metabolism	Phosphorus Metabolism - no subcategory	Phosphate metabolism	Phosphate starvation-inducible protein PhoH, predicted ATPase	fig|6666666.562622.peg.1590, fig|6666666.562622.peg.3427, fig|6666666.562622.peg.1590, fig|6666666.562622.peg.3427
Phosphorus Metabolism	Phosphorus Metabolism - no subcategory	Phosphate metabolism	Sodium-dependent phosphate transporter	fig|6666666.562622.peg.3445
Phosphorus Metabolism	Phosphorus Metabolism - no subcategory	Phosphate metabolism	Inorganic pyrophospatase PpaX (EC 3.1.3.18)	fig|6666666.562622.peg.5962
Phosphorus Metabolism	Phosphorus Metabolism - no subcategory	Phosphate metabolism	Phosphate regulon sensor protein PhoR (SphS) (EC 2.7.13.3)	fig|6666666.562622.peg.903, fig|6666666.562622.peg.4247, fig|6666666.562622.peg.4866
Phosphorus Metabolism	Phosphorus Metabolism - no subcategory	Phosphate metabolism	Phosphate transport regulator (distant homolog of PhoU)	fig|6666666.562622.peg.6150
Phosphorus Metabolism	Phosphorus Metabolism - no subcategory	Polyphosphate	Polyphosphate kinase (EC 2.7.4.1)	fig|6666666.562622.peg.5642
Phosphorus Metabolism	Phosphorus Metabolism - no subcategory	Polyphosphate	Exopolyphosphatase (EC 3.6.1.11)	fig|6666666.562622.peg.5641
Carbohydrates	Central carbohydrate metabolism	Methylglyoxal Metabolism	Methylglyoxal synthase (EC 4.2.3.3)	fig|6666666.562622.peg.2952
Carbohydrates	Central carbohydrate metabolism	Methylglyoxal Metabolism	Lactoylglutathione lyase (EC 4.4.1.5)	fig|6666666.562622.peg.3629
Carbohydrates	Central carbohydrate metabolism	Methylglyoxal Metabolism	Aldehyde dehydrogenase (EC 1.2.1.3)	fig|6666666.562622.peg.20, fig|6666666.562622.peg.1319, fig|6666666.562622.peg.2530, fig|6666666.562622.peg.2724, fig|6666666.562622.peg.4045, fig|6666666.562622.peg.20, fig|6666666.562622.peg.1319, fig|6666666.562622.peg.2530, fig|6666666.562622.peg.2724, fig|6666666.562622.peg.4045
Carbohydrates	Central carbohydrate metabolism	Pyruvate metabolism II: acetyl-CoA, acetogenesis from pyruvate	Acetaldehyde dehydrogenase (EC 1.2.1.10)	fig|6666666.562622.peg.3130
Carbohydrates	Central carbohydrate metabolism	Pyruvate metabolism II: acetyl-CoA, acetogenesis from pyruvate	Dihydrolipoamide dehydrogenase of pyruvate dehydrogenase complex (EC 1.8.1.4)	fig|6666666.562622.peg.2368, fig|6666666.562622.peg.2676
Carbohydrates	Central carbohydrate metabolism	Pyruvate metabolism II: acetyl-CoA, acetogenesis from pyruvate	Pyruvate dehydrogenase E1 component alpha subunit (EC 1.2.4.1)	fig|6666666.562622.peg.2679
Carbohydrates	Central carbohydrate metabolism	Pyruvate metabolism II: acetyl-CoA, acetogenesis from pyruvate	NAD-dependent protein deacetylase of SIR2 family	fig|6666666.562622.peg.3906
Carbohydrates	Central carbohydrate metabolism	Pyruvate metabolism II: acetyl-CoA, acetogenesis from pyruvate	Aldehyde dehydrogenase (EC 1.2.1.3)	fig|6666666.562622.peg.20, fig|6666666.562622.peg.1319, fig|6666666.562622.peg.2530, fig|6666666.562622.peg.2724, fig|6666666.562622.peg.4045
Carbohydrates	Central carbohydrate metabolism	Pyruvate metabolism II: acetyl-CoA, acetogenesis from pyruvate	Pyruvate dehydrogenase E1 component beta subunit (EC 1.2.4.1)	fig|6666666.562622.peg.2678
Carbohydrates	Central carbohydrate metabolism	Pyruvate metabolism II: acetyl-CoA, acetogenesis from pyruvate	Dihydrolipoamide acetyltransferase component of pyruvate dehydrogenase complex (EC 2.3.1.12)	fig|6666666.562622.peg.2677
Carbohydrates	Central carbohydrate metabolism	Pyruvate metabolism II: acetyl-CoA, acetogenesis from pyruvate	Acetate kinase (EC 2.7.2.1)	fig|6666666.562622.peg.2936
Carbohydrates	Central carbohydrate metabolism	Pyruvate metabolism II: acetyl-CoA, acetogenesis from pyruvate	Acetyltransferase AcuA, acetyl-CoA synthetase inhibitor	fig|6666666.562622.peg.3255
Carbohydrates	Central carbohydrate metabolism	Pyruvate Alanine Serine Interconversions	L-alanine:glyoxylate aminotransferase (EC 2.6.1.44)	fig|6666666.562622.peg.2590
Carbohydrates	Central carbohydrate metabolism	Pyruvate Alanine Serine Interconversions	L-serine dehydratase, alpha subunit (EC 4.3.1.17)	fig|6666666.562622.peg.2189, fig|6666666.562622.peg.5324
Carbohydrates	Central carbohydrate metabolism	Pyruvate Alanine Serine Interconversions	Branched-chain amino acid aminotransferase (EC 2.6.1.42)	fig|6666666.562622.peg.113
Carbohydrates	Central carbohydrate metabolism	Pyruvate Alanine Serine Interconversions	L-serine dehydratase, beta subunit (EC 4.3.1.17)	fig|6666666.562622.peg.2190, fig|6666666.562622.peg.5325
Carbohydrates	Central carbohydrate metabolism	Pyruvate Alanine Serine Interconversions	Alanine dehydrogenase (EC 1.4.1.1)	fig|6666666.562622.peg.4964
Carbohydrates	Central carbohydrate metabolism	Pyruvate Alanine Serine Interconversions	Alanine racemase (EC 5.1.1.1)	fig|6666666.562622.peg.6254
Carbohydrates	Central carbohydrate metabolism	Dihydroxyacetone kinases	Dihydroxyacetone kinase, ATP-dependent (EC 2.7.1.29)	fig|6666666.562622.peg.4731
Carbohydrates	Central carbohydrate metabolism	Glycolysis and Gluconeogenesis	Fructose-1,6-bisphosphatase, Bacillus type (EC 3.1.3.11)	fig|6666666.562622.peg.2299
Carbohydrates	Central carbohydrate metabolism	Glycolysis and Gluconeogenesis	6-phosphofructokinase (EC 2.7.1.11)	fig|6666666.562622.peg.1010
Carbohydrates	Central carbohydrate metabolism	Glycolysis and Gluconeogenesis	Triosephosphate isomerase (EC 5.3.1.1)	fig|6666666.562622.peg.5997
Carbohydrates	Central carbohydrate metabolism	Glycolysis and Gluconeogenesis	Pyruvate,phosphate dikinase (EC 2.7.9.1)	fig|6666666.562622.peg.1507
Carbohydrates	Central carbohydrate metabolism	Glycolysis and Gluconeogenesis	Fructose-1,6-bisphosphatase, GlpX type (EC 3.1.3.11)	fig|6666666.562622.peg.2579
Carbohydrates	Central carbohydrate metabolism	Glycolysis and Gluconeogenesis	Fructose-bisphosphate aldolase class II (EC 4.1.2.13)	fig|6666666.562622.peg.204, fig|6666666.562622.peg.2458
Carbohydrates	Central carbohydrate metabolism	Glycolysis and Gluconeogenesis	Glucose-6-phosphate isomerase (EC 5.3.1.9)	fig|6666666.562622.peg.6310
Carbohydrates	Central carbohydrate metabolism	Glycolysis and Gluconeogenesis	Phosphoglycerate mutase (EC 5.4.2.1)	fig|6666666.562622.peg.2350
Carbohydrates	Central carbohydrate metabolism	Glycolysis and Gluconeogenesis	Glucokinase (EC 2.7.1.2)	fig|6666666.562622.peg.1581, fig|6666666.562622.peg.2174, fig|6666666.562622.peg.5986
Carbohydrates	Central carbohydrate metabolism	Glycolysis and Gluconeogenesis	Pyruvate kinase (EC 2.7.1.40)	fig|6666666.562622.peg.429, fig|6666666.562622.peg.892
Carbohydrates	Central carbohydrate metabolism	Glycolysis and Gluconeogenesis	Phosphoglycerate kinase (EC 2.7.2.3)	fig|6666666.562622.peg.5996
Carbohydrates	Central carbohydrate metabolism	Glycolysis and Gluconeogenesis	Enolase (EC 4.2.1.11)	fig|6666666.562622.peg.5999
Carbohydrates	Central carbohydrate metabolism	Glycolysis and Gluconeogenesis	NAD-dependent glyceraldehyde-3-phosphate dehydrogenase (EC 1.2.1.12)	fig|6666666.562622.peg.5995
Carbohydrates	Central carbohydrate metabolism	Dehydrogenase complexes	Dihydrolipoamide succinyltransferase component (E2) of 2-oxoglutarate dehydrogenase complex (EC 2.3.1.61)	fig|6666666.562622.peg.669
Carbohydrates	Central carbohydrate metabolism	Dehydrogenase complexes	Dihydrolipoamide acyltransferase component of branched-chain alpha-keto acid dehydrogenase complex (EC 2.3.1.168)	fig|6666666.562622.peg.3061
Carbohydrates	Central carbohydrate metabolism	Dehydrogenase complexes	Branched-chain alpha-keto acid dehydrogenase, E1 component, beta subunit (EC 1.2.4.4)	fig|6666666.562622.peg.3062
Carbohydrates	Central carbohydrate metabolism	Dehydrogenase complexes	Branched-chain alpha-keto acid dehydrogenase, E1 component, alpha subunit (EC 1.2.4.4)	fig|6666666.562622.peg.3063
Carbohydrates	Central carbohydrate metabolism	Dehydrogenase complexes	Pyruvate dehydrogenase E1 component beta subunit (EC 1.2.4.1)	fig|6666666.562622.peg.2678
Carbohydrates	Central carbohydrate metabolism	Dehydrogenase complexes	Dihydrolipoamide dehydrogenase of branched-chain alpha-keto acid dehydrogenase (EC 1.8.1.4)	fig|6666666.562622.peg.3064
Carbohydrates	Central carbohydrate metabolism	Dehydrogenase complexes	Dihydrolipoamide acetyltransferase component of pyruvate dehydrogenase complex (EC 2.3.1.12)	fig|6666666.562622.peg.2677
Carbohydrates	Central carbohydrate metabolism	Dehydrogenase complexes	2-oxoglutarate dehydrogenase E1 component (EC 1.2.4.2)	fig|6666666.562622.peg.668
Carbohydrates	Central carbohydrate metabolism	Dehydrogenase complexes	Pyruvate dehydrogenase E1 component alpha subunit (EC 1.2.4.1)	fig|6666666.562622.peg.2679
Carbohydrates	Central carbohydrate metabolism	TCA Cycle	Isocitrate dehydrogenase [NADP] (EC 1.1.1.42)	fig|6666666.562622.peg.897
Carbohydrates	Central carbohydrate metabolism	TCA Cycle	Malate dehydrogenase (EC 1.1.1.37)	fig|6666666.562622.peg.898
Carbohydrates	Central carbohydrate metabolism	TCA Cycle	Dihydrolipoamide dehydrogenase of pyruvate dehydrogenase complex (EC 1.8.1.4)	fig|6666666.562622.peg.2368, fig|6666666.562622.peg.2676
Carbohydrates	Central carbohydrate metabolism	TCA Cycle	Succinyl-CoA ligase [ADP-forming] alpha chain (EC 6.2.1.5)	fig|6666666.562622.peg.1194
Carbohydrates	Central carbohydrate metabolism	TCA Cycle	Aconitate hydratase (EC 4.2.1.3)	fig|6666666.562622.peg.68
[truncated: 148 more rows]

## Sheet: Table S3
Presence	Category	Subcategory	Subsystem	Role	Organism A	SS active A	Organism B	SS active B
[truncated: 29 more rows]

[truncated: 3 more sheets: Table S4, Table S5, Table S6]
